# Supplementary material for: Vitamin D levels do not cause vitamin-drug interactions with dexamethasone or dasatinib in mice
Source: PLoS One. 2021 Oct 20;16(10):e0258579. doi: 10.1371/journal.pone.0258579 (PMC8528301; doi:10.1371/journal.pone.0258579)
Supplement: S1 Table — (Data supporting Fig 1). (XLSX) [file pone.0258579.s003.xlsx]

## Sheet: Table S1
Table S1	Gene expression (qPCR) data from VD3 Sufficient and Deficient C57BL/6 mice duodenum
	*Red font indicates VD3 Suf; Green font indicates VD3 Def
	Sheet name	Description
	Male VD3 Suf vs. Def	Fold change was calculated using VD3 suf data as control (fold change=1) vs. VD3 deficient males
	Female VD3 Suf vs. Def	Fold change was calculated using VD3 suf data as control (fold change=1) vs. VD3 deficient females

## Sheet: Male VD3 Suf vs Def
Well	Sample Name	Gene	Treatment	Ct	Vilin	dCt	ddCt	2^	avg	fold	avg	sd	n
H3	MRE 401	Cyp3a11	Ctrl	17.9593	20.0245	-2.06529	0	1	1.84451	0.542149	1	0.834576	3
G3	MRE 399	Cyp3a11	Ctrl	17.7303	19.663	-1.93274	0.13255	0.912218		0.494558
F3	MRE 397	Cyp3a11	Ctrl	17.7018	21.6236	-3.92181	-1.85652	3.62132		1.96329
H4	GCD 375	Cyp3a11	Ctrl	16.8599	18.4076	-1.54773	0.517557	0.698554		0.37872	0.298983	0.0693923	3
G4	GCD 373	Cyp3a11	Ctrl	17.9587	18.9203	-0.961596	1.10369	0.465323		0.252274
F4	GCD 369	Cyp3a11	Ctrl	17.9923	19.0301	-1.03778	1.02751	0.490556		0.265954
H5	MRE 401	Cyp3a13	Ctrl	17.1593	20.0245	-2.86522	0	1	3.81393	0.262197	1	1.33861	3
G5	MRE 399	Cyp3a13	Ctrl	17.2426	19.663	-2.4204	0.444823	0.734674		0.192629
F5	MRE 397	Cyp3a13	Ctrl	15.4793	21.6236	-6.14426	-3.27904	9.70712		2.54517
H6	GCD 375	Cyp3a13	Ctrl	16.7398	18.4076	-1.66788	1.19734	0.436078		0.114338	0.122897	0.00747344	3
G6	GCD 373	Cyp3a13	Ctrl	17.0881	18.9203	-1.83219	1.03303	0.488683		0.128131
F6	GCD 369	Cyp3a13	Ctrl	17.2196	19.0301	-1.81053	1.05469	0.481401		0.126222
H7	MRE 401	Cyp3a25	Ctrl	19.7285	20.0245	-0.296055	0	1	2.52744	0.395658	1	1.12429	3
G7	MRE 399	Cyp3a25	Ctrl	19.7323	19.663	0.069325	0.36538	0.776264		0.307135
F7	MRE 397	Cyp3a25	Ctrl	18.79	21.6236	-2.83361	-2.53756	5.80605		2.29721
H8	GCD 375	Cyp3a25	Ctrl	19.1321	18.4076	0.724503	1.02056	0.492926		0.19503	0.236556	0.0845106	3
G8	GCD 373	Cyp3a25	Ctrl	18.8696	18.9203	-0.050767	0.245288	0.843647		0.333796
F8	GCD 369	Cyp3a25	Ctrl	19.8636	19.0301	0.833473	1.12953	0.457065		0.180841
H9	MRE 401	Cyp3a41	Ctrl	31.7244	20.0245	11.6999	0	1	16.6339	0.0601181	1	1.55763	3
G9	MRE 399	Cyp3a41	Ctrl	30.1239	19.663	10.4608	-1.23904	2.36042		0.141904
F9	MRE 397	Cyp3a41	Ctrl	27.783	21.6236	6.15944	-5.54044	46.5413		2.79798
H10	GCD 375	Cyp3a41	Ctrl	30.1376	18.4076	11.73	0.03012	0.979339		0.058876	0.218466	0.149159	3
G10	GCD 373	Cyp3a41	Ctrl	28.0609	18.9203	9.14055	-2.55933	5.89432		0.354356
F10	GCD 369	Cyp3a41	Ctrl	28.7198	19.0301	9.68975	-2.01013	4.02819		0.242167
H11	MRE 401	Cyp3a44	Ctrl	23.098	20.0245	3.07341	0	1	3.17652	0.31481	1	1.32814	3
G11	MRE 399	Cyp3a44	Ctrl	23.7644	19.663	4.10135	1.02793	0.490413		0.154387
F11	MRE 397	Cyp3a44	Ctrl	21.69	21.6236	0.06637	-3.00704	8.03916		2.5308
H12	GCD 375	Cyp3a44	Ctrl	23.2283	18.4076	4.82068	1.74726	0.297866		0.0937711	0.146729	0.0498485	3
G12	GCD 373	Cyp3a44	Ctrl	22.7016	18.9203	3.78125	0.707832	0.612239		0.192739
F12	GCD 369	Cyp3a44	Ctrl	23.1381	19.0301	4.10798	1.03457	0.488163		0.153678
H5	MRE 401	bcrp	Ctrl	23.5364	22.5207	1.01567	0	1	0.879028	1.13762	1	0.449163	3
G5	MRE 399	bcrp	Ctrl	22.8905	20.6834	2.2071	1.19143	0.437869		0.498128
F5	MRE 397	bcrp	Ctrl	20.6802	19.9266	0.753575	-0.262092	1.19922		1.36425
H6	GCD 375	bcrp	Ctrl	22.1849	19.8588	2.32607	1.3104	0.403209		0.458698	0.507113	0.0829056	3
G6	GCD 373	bcrp	Ctrl	22.2525	19.9299	2.32261	1.30694	0.404177		0.459799
F6	GCD 369	bcrp	Ctrl	22.6263	20.6945	1.93183	0.916166	0.529915		0.602842
H3	MRE 401	mdr1a	Ctrl	26.7585	22.5207	4.23776	0	1	0.46232	2.163	1	1.00747	3
G3	MRE 399	mdr1a	Ctrl	27.2111	20.6834	6.52773	2.28997	0.204479		0.442289
F3	MRE 397	mdr1a	Ctrl	26.6185	19.9266	6.69194	2.45418	0.182481		0.394707
H4	GCD 375	mdr1a	Ctrl	25.6587	19.8588	5.79986	1.5621	0.338658		0.732519	0.545683	0.171899	3
G4	GCD 373	mdr1a	Ctrl	26.2513	19.9299	6.32137	2.08361	0.235923		0.510303
F4	GCD 369	mdr1a	Ctrl	27.3882	20.6945	6.6937	2.45594	0.182259		0.394227
H9	MRE 401	mPXR	Ctrl	27.2335	22.5207	4.71278	0	1	0.413255	2.41981	1	1.23809	3
G9	MRE 399	mPXR	Ctrl	27.8724	20.6834	7.18902	2.47624	0.179712		0.43487
F9	MRE 397	mPXR	Ctrl	28.697	19.9266	8.77041	4.05763	0.0600525		0.145316
H10	GCD 375	mPXR	Ctrl	26.898	19.8588	7.03922	2.32644	0.199376		0.482453	0.569749	0.0829299	3
G10	GCD 373	mPXR	Ctrl	26.7052	19.9299	6.77527	2.06249	0.239403		0.579311
F10	GCD 369	mPXR	Ctrl	27.3092	20.6945	6.61476	1.90198	0.267576		0.647484
H7	MRE 401	mVDR	Ctrl	24.9282	22.5207	2.40746	0	1	0.385426	2.59453	1	1.3835	3
G7	MRE 399	mVDR	Ctrl	26.2646	20.6834	5.58115	3.1737	0.110821		0.287528
F7	MRE 397	mVDR	Ctrl	26.7934	19.9266	6.86677	4.45931	0.0454583		0.117943
H8	GCD 375	mVDR	Ctrl	24.8361	19.8588	4.9773	2.56984	0.168423		0.436977	0.320859	0.103356	3
G8	GCD 373	mVDR	Ctrl	25.7782	19.9299	5.84827	3.44082	0.0920897		0.238929
F8	GCD 369	mVDR	Ctrl	26.2799	20.6945	5.58546	3.178	0.110491		0.286671
H1	MRE 401	vil	Ctrl	22.5207
G1	MRE 399	vil	Ctrl	20.6834
F1	MRE 397	vil	Ctrl	19.9266
H2	GCD 375	vil	Ctrl	19.8588
G2	GCD 373	vil	Ctrl	19.9299
F2	GCD 369	vil	Ctrl	20.6945
LPL

## Sheet: Female VD3 Suf vs Def
Well	Well name	sample name	Gene name	Treatment	Ct	Villin	dCt	ddCt	fold	avg	fold chnge	avg	sd	n	avg geneCt
29	C5	MRE 388	Cyp3a11	Ctrl	15.6756	21.3951	-5.71942	0	1	1.78536	0.56011	1	0.598598	3	15.5808
17	B5	MRE 386	Cyp3a11	Ctrl	15.6436	21.7999	-6.15633	-0.436905	1.3537		0.758219
5	A5	MRE 384	Cyp3a11	Ctrl	15.4232	22.7288	-7.30554	-1.58612	3.0024		1.68167
30	C6	GCD 340	Cyp3a11	Ctrl	16.5846	20.8624	-4.27776	1.44167	0.368142		0.2062	0.26139	0.0729051	3	17.0263
18	B6	GCD 338	Cyp3a11	Ctrl	16.7643	21.7806	-5.01628	0.703146	0.614231		0.344037
6	A6	GCD 336	Cyp3a11	Ctrl	17.7298	22.1896	-4.45981	1.25961	0.417657		0.233934
31	C7	MRE 388	cyp3a13	Ctrl	17.562	21.3951	-3.8331	0	1	1.84766	0.541226	1	0.639017	3	17.4395
19	B7	MRE 386	cyp3a13	Ctrl	17.5373	21.7999	-4.26259	-0.42949	1.34676		0.7289
7	A7	MRE 384	cyp3a13	Ctrl	17.2193	22.7288	-5.50947	-1.67637	3.19622		1.72987
32	C8	GCD 340	cyp3a13	Ctrl	18.3113	20.8624	-2.55105	1.28205	0.411212		0.222558	0.220603	0.0103299	3	19.0736
20	B8	GCD 338	cyp3a13	Ctrl	19.3172	21.7806	-2.46338	1.36973	0.386965		0.209435
8	A8	GCD 336	cyp3a13	Ctrl	19.5923	22.1896	-2.59735	1.23575	0.424621		0.229816
33	C9	MRE 388	cyp3a25	Ctrl	16.8713	21.3951	-4.52377	0	1	0.953987	1.04823	1	0.520737	3	17.6795
21	B9	MRE 386	cyp3a25	Ctrl	18.4744	21.7999	-3.32552	1.19825	0.435805		0.456825
9	A9	MRE 384	cyp3a25	Ctrl	17.6929	22.7288	-5.0359	-0.512133	1.42616		1.49494
34	C10	GCD 340	cyp3a25	Ctrl	15.9685	20.8624	-4.8939	-0.370131	1.29247		1.35481	1.06799	0.249595	3	17.0848
22	B10	GCD 338	cyp3a25	Ctrl	17.4766	21.7806	-4.30399	0.219779	0.858697		0.900114
10	A10	GCD 336	cyp3a25	Ctrl	17.8093	22.1896	-4.38036	0.143412	0.905375		0.949043
35	C11	MRE 388	cyp3a44	Ctrl	16.7563	21.3951	-4.63874	0	1	0.873718	1.14453	1	0.312102	3	17.5858
23	B11	MRE 386	cyp3a44	Ctrl	17.9956	21.7999	-3.80424	0.834495	0.560779		0.641831
11	A11	MRE 384	cyp3a44	Ctrl	18.0054	22.7288	-4.72331	-0.084575	1.06038		1.21364
36	C12	GCD 340	cyp3a44	Ctrl	19.799	20.8624	-1.0634	3.57533	0.0838914		0.0960165	0.13897	0.10707	3	20.2926
24	B12	GCD 338	cyp3a44	Ctrl	19.2753	21.7806	-2.50525	2.13348	0.227907		0.260848
12	A12	GCD 336	cyp3a44	Ctrl	21.8034	22.1896	-0.386184	4.25255	0.0524631		0.0600458
25	C1	MRE 388	Gapdh	Ctrl	15.7599	21.3951	-5.6352	0	1	1.43161	0.698514	1	0.687893	3	16.0348
13	B1	MRE 386	Gapdh	Ctrl	14.8094	21.7999	-6.9905	-1.35531	2.55852		1.78716
1	A1	MRE 384	Gapdh	Ctrl	17.5352	22.7288	-5.19359	0.441604	0.736316		0.514327
26	C2	GCD 340	Gapdh	Ctrl	19.2973	20.8624	-1.56515	4.07005	0.0595379		0.041588	0.0402392	0.00865803	3	20.1169
14	B2	GCD 338	Gapdh	Ctrl	20.64	21.7806	-1.14059	4.49461	0.0443597		0.0309859
2	A2	GCD 336	Gapdh	Ctrl	20.4133	22.1896	-1.77632	3.85887	0.0689229		0.0481436
27	C3	MRE 388	vil	Ctrl	21.3951										21.9746
15	B3	MRE 386	vil	Ctrl	21.7999
3	A3	MRE 384	vil	Ctrl	22.7288
28	C4	GCD 340	vil	Ctrl	20.8624										21.6109
16	B4	GCD 338	vil	Ctrl	21.7806
4	A4	GCD 336	vil	Ctrl	22.1896
