# Supplementary material for: Vitamin D levels do not cause vitamin-drug interactions with dexamethasone or dasatinib in mice
Source: PLoS One. 2021 Oct 20;16(10):e0258579. doi: 10.1371/journal.pone.0258579 (PMC8528301; doi:10.1371/journal.pone.0258579)
Supplement: S2 Table — (Data supporting Fig 1). (XLSX) [file pone.0258579.s004.xlsx]

## Sheet: Table S2
Table S2	Gene expression (qPCR) data from VD3 Sufficient and Deficient hCYP3A4 12-week-old mice duodenum
	*Red font indicates VD3 Suf; Green font indicates VD3 Def
	Sheet name	Description
	Duodenum	Fold change was calculated using VD3 suf data as control (fold change=1) vs. VD3 def mice in each group (males, females)

## Sheet: Duodenum
Age at collection	Sex	Diet	Gene	Ct	Vilin Ct (from set1)	dCt	ddCt	2^	avg	fold	avg	sd	n	avg Cyp3a11 or 3a13	avg vilin Ct
12 wk	F	Suf	Cyp3a11	21.893	18.6973	3.19573	0	1	1.9886	0.502865	1	0.549148	4	19.4651	17.108
12 wk	F	Suf	Cyp3a11	18.9874	16.7124	2.27498	-0.920746	1.89309		0.951971
12 wk	F	Suf	Cyp3a11	17.3996	16.0242	1.37543	-1.8203	3.53154		1.77589
12 wk	F	Suf	Cyp3a11	19.5803	16.9979	2.5824	-0.613323	1.52978		0.769273
12 wk	F	Def	Cyp3a11	20.7081	17.4936	3.21451	0.018782	0.987066		0.496361	0.247807	0.218299	5	22.5265	17.7995
12 wk	F	Def	Cyp3a11	23.347	17.7022	5.64472	2.44899	0.183138		0.0920939
12 wk	F	Def	Cyp3a11	24.0229	18.5357	5.48725	2.29153	0.204259		0.102715
12 wk	F	Def	Cyp3a11	23.6968	17.6815	6.01528	2.81956	0.141654		0.0712329
12 wk	F	Def	Cyp3a11	20.8576	17.5846	3.27302	0.077294	0.947834		0.476633
12 wk	M	Suf	Cyp3a11	20.846	17.3793	3.46672	0	1	0.721012	1.38694	1	0.770404	6	22.2687	17.7628
12 wk	M	Suf	Cyp3a11	24.6278	17.7606	6.86721	3.40049	0.0947002		0.131343
12 wk	M	Suf	Cyp3a11	22.966	18.9984	3.96769	0.50097	0.706632		0.980055
12 wk	M	Suf	Cyp3a11	21.5123	17.6731	3.83915	0.372438	0.772476		1.07138
12 wk	M	Suf	Cyp3a11	19.5432	16.7462	2.79691	-0.669803	1.59086		2.20642
12 wk	M	Suf	Cyp3a11	24.117	18.0191	6.09791	2.6312	0.16141		0.223866
12 wk	M	Def	Cyp3a11	24.805	19.3272	5.4778	2.01108	0.248088		0.344082	0.651716	0.415948	5	23.127	18.2616
12 wk	M	Def	Cyp3a11	21.6073	17.7717	3.83563	0.368912	0.774366		1.074
12 wk	M	Def	Cyp3a11	21.6264	17.8002	3.82617	0.359454	0.77946		1.08106
12 wk	M	Def	Cyp3a11	23.1059	18.4012	4.70467	1.23795	0.423974		0.588027
12 wk	M	Def	Cyp3a11	24.4906	18.0075	6.48309	3.01638	0.123589		0.17141
12 wk	F	Suf	Cyp3a13	19.6646	18.6973	0.967344	0	1	0.778557	1.28443	1	0.550069	4	18.7663	17.108
12 wk	F	Suf	Cyp3a13	17.9158	16.7124	1.20341	0.23607	0.849055		1.09055
12 wk	F	Suf	Cyp3a13	19.6687	16.0242	3.64448	2.67714	0.156352		0.200822
12 wk	F	Suf	Cyp3a13	17.8162	16.9979	0.818319	-0.149025	1.10882		1.4242
12 wk	F	Def	Cyp3a13	18.2685	17.4936	0.774927	-0.192417	1.14268		1.46769	0.744991	0.463685	5	19.7788	17.7995
12 wk	F	Def	Cyp3a13	19.8046	17.7022	2.10238	1.13504	0.455323		0.58483
12 wk	F	Def	Cyp3a13	20.8855	18.5357	2.34982	1.38248	0.383559		0.492654
12 wk	F	Def	Cyp3a13	20.8807	17.6815	3.1992	2.23185	0.212885		0.273436
12 wk	F	Def	Cyp3a13	19.0549	17.5846	1.47033	0.502983	0.705646		0.906352
12 wk	M	Suf	Cyp3a13	18.6698	17.3793	1.29054	0	1	0.801847	1.24712	1	0.379917	6	19.4762	17.7628
12 wk	M	Suf	Cyp3a13	19.7633	17.7606	2.00265	0.712114	0.610425		0.761274
12 wk	M	Suf	Cyp3a13	20.6191	18.9984	1.62076	0.330223	0.795414		0.991977
12 wk	M	Suf	Cyp3a13	19.2359	17.6731	1.5628	0.272264	0.828019		1.03264
12 wk	M	Suf	Cyp3a13	17.7399	16.7462	0.993624	-0.296915	1.22851		1.53211
12 wk	M	Suf	Cyp3a13	20.8295	18.0191	2.81045	1.51991	0.348708		0.434881
12 wk	M	Def	Cyp3a13	22.1919	19.3272	2.86467	1.57413	0.335846		0.418841	0.894404	0.642971	6	20.0703	18.0077
12 wk	M	Def	Cyp3a13	19.6863	17.7717	1.91467	0.624128	0.648812		0.809147
12 wk	M	Def	Cyp3a13	19.7203	17.8002	1.92008	0.629537	0.646384		0.806119
12 wk	M	Def	Cyp3a13	20.0639	18.4012	1.66266	0.372121	0.772646		0.963583
12 wk	M	Def	Cyp3a13	17.2818	16.7386	0.543253	-0.747286	1.67863		2.09346
12 wk	M	Def	Cyp3a13	21.4777	18.0075	3.47019	2.17965	0.220729		0.275276
12 wk	F	Suf	hCYP3A4	16.5264	18.6973	-2.17087	0	1	0.898399	1.11309	1	0.376095	4	15.1708	17.108
12 wk	F	Suf	hCYP3A4	15.4323	16.7124	-1.28003	0.890844	0.539299		0.600289
12 wk	F	Suf	hCYP3A4	14.2965	16.0242	-1.72776	0.443117	0.735544		0.818727
12 wk	F	Suf	hCYP3A4	14.4279	16.9979	-2.57005	-0.399174	1.31875		1.46789
12 wk	F	Def	hCYP3A4	27.5683	17.4936	10.0747	12.2456	0.000205926		0.000229215	0.35058	0.309891	5	19.3588	17.7995
12 wk	F	Def	hCYP3A4	18.5192	17.7022	0.816914	2.98779	0.126063		0.140319
12 wk	F	Def	hCYP3A4	17.6543	18.5357	-0.881332	1.28954	0.409081		0.455344
12 wk	F	Def	hCYP3A4	17.1701	17.6815	-0.511335	1.65954	0.31654		0.352338
12 wk	F	Def	hCYP3A4	15.8818	17.5846	-1.70277	0.468109	0.722912		0.804667
12 wk	M	Suf	hCYP3A4	15.86	17.3793	-1.51927	0	1	0.718925	1.39097	1	0.516079	6	17.0253	17.7628
12 wk	M	Suf	hCYP3A4	19.3497	17.7606	1.58904	3.10832	0.115959		0.161295
12 wk	M	Suf	hCYP3A4	17.4353	18.9984	-1.56306	-0.043788	1.03082		1.43383
12 wk	M	Suf	hCYP3A4	16.6442	17.6731	-1.02895	0.490328	0.711863		0.990178
12 wk	M	Suf	hCYP3A4	15.2274	16.7462	-1.51885	0.000423	0.999707		1.39056
12 wk	M	Suf	hCYP3A4	17.6352	18.0191	-0.383858	1.13542	0.455203		0.633172
12 wk	M	Def	hCYP3A4	19.6265	19.3272	0.299251	1.81853	0.28351		0.394353	0.792486	0.507475	6	19.033	18.4754
12 wk	M	Def	hCYP3A4	16.2508	17.7717	-1.52085	-0.001572	1.00109		1.39248
12 wk	M	Def	hCYP3A4	16.8087	17.8002	-0.991501	0.527774	0.693624		0.964808
12 wk	M	Def	hCYP3A4	17.5419	18.4012	-0.85927	0.660005	0.632876		0.880309
12 wk	M	Def	hCYP3A4	18.3373	19.5447	-1.20734	0.311936	0.80556		1.12051
12 wk	M	Def	hCYP3A4	25.6326	18.0075	7.6251	9.14437	0.00176714		0.00245802
12 wk	F	Suf	Villin	18.6973
12 wk	F	Suf	Villin	16.7124
12 wk	F	Suf	Villin	16.0242
12 wk	F	Suf	Villin	16.9979
12 wk	F	Def	Villin	17.4936
12 wk	F	Def	Villin	17.7022
12 wk	F	Def	Villin	18.5357
12 wk	F	Def	Villin	17.6815
12 wk	F	Def	Villin	17.5846
12 wk	M	Suf	Villin	17.3793
12 wk	M	Suf	Villin	17.7606
12 wk	M	Suf	Villin	18.9984
12 wk	M	Suf	Villin	17.6731
12 wk	M	Suf	Villin	16.7462
12 wk	M	Suf	Villin	18.0191
12 wk	M	Def	Villin	19.3272
12 wk	M	Def	Villin	17.7717
12 wk	M	Def	Villin	17.8002
12 wk	M	Def	Villin	18.4012
12 wk	M	Def	Villin	16.7386
12 wk	M	Def	Villin	18.0075
12 wk	F	Suf	Bcrp	24.7264	18.6973	6.02913	0	1	0.823091	1.21493	1	0.328184	4	23.4878
12 wk	F	Suf	Bcrp	23.8468	16.7124	7.1344	1.10527	0.464814		0.564718
12 wk	F	Suf	Bcrp	22.4351	16.0242	6.4109	0.381773	0.767494		0.932453
12 wk	F	Suf	Bcrp	22.9429	16.9979	5.94499	-0.084143	1.06006		1.2879
12 wk	F	Def	Bcrp	22.4944	17.4936	5.00083	-1.0283	2.03962		2.478	2.08603	0.330217	5	23.0642
12 wk	F	Def	Bcrp	22.996	17.7022	5.29373	-0.735405	1.66486		2.0227
12 wk	F	Def	Bcrp	23.792	18.5357	5.25632	-0.77281	1.70859		2.07583
12 wk	F	Def	Bcrp	22.8125	17.6815	5.13097	-0.898161	1.86369		2.26425
12 wk	F	Def	Bcrp	23.2261	17.5846	5.64153	-0.387598	1.30821		1.58939
12 wk	M	Suf	Bcrp	23.8497	17.3793	6.47039	0	1	1.12443	0.889343	1	0.239794	6	24.1045
12 wk	M	Suf	Bcrp	23.9087	17.7606	6.1481	-0.322288	1.25031		1.11196
12 wk	M	Suf	Bcrp	24.9578	18.9984	5.95947	-0.510919	1.42496		1.26728
12 wk	M	Suf	Bcrp	24.7178	17.6731	7.04473	0.574338	0.671594		0.597278
12 wk	M	Suf	Bcrp	23.0962	16.7462	6.3499	-0.120486	1.0871		0.966806
12 wk	M	Suf	Bcrp	24.097	18.0191	6.07798	-0.392415	1.31259		1.16734
12 wk	M	Def	Bcrp	24.1474	19.3272	4.82023	-1.65016	3.13869		2.79137	1.95531	0.750176	6	23.4333
12 wk	M	Def	Bcrp	23.3425	17.7717	5.57081	-0.899581	1.86552		1.65909
12 wk	M	Def	Bcrp	22.5469	17.8002	4.74661	-1.72378	3.303		2.9375
12 wk	M	Def	Bcrp	23.9855	18.4012	5.58432	-0.886069	1.84813		1.64362
12 wk	M	Def	Bcrp	23.0269	16.7386	6.2883	-0.182087	1.13452		1.00898
12 wk	M	Def	Bcrp	23.5506	18.0075	5.54306	-0.927328	1.90175		1.69131
12 wk	F	Suf	Md1a	26.3962	18.6973	7.69891	0	1	1.11232	0.899023	1	0.232138	4	24.6837
12 wk	F	Suf	Md1a	24.099	16.7124	7.38662	-0.31229	1.24168		1.1163
12 wk	F	Suf	Md1a	23.242	16.0242	7.21782	-0.48109	1.3958		1.25485
12 wk	F	Suf	Md1a	24.9976	16.9979	7.99971	0.300801	0.811802		0.729828
12 wk	F	Def	Md1a	24.1772	17.4936	6.68362	-1.01529	2.0213		1.8172	1.39446	0.285644	5	24.8896
12 wk	F	Def	Md1a	24.7778	17.7022	7.07553	-0.623382	1.54048		1.38493
12 wk	F	Def	Md1a	25.5711	18.5357	7.03548	-0.663425	1.58384		1.42391
12 wk	F	Def	Md1a	25.2025	17.6815	7.52098	-0.17793	1.13126		1.01703
12 wk	F	Def	Md1a	24.7193	17.5846	7.13471	-0.564195	1.47856		1.32926
12 wk	M	Suf	Md1a	25.0651	17.3793	7.68586	0	1	0.796281	1.25584	1	0.335347	6	25.8645
12 wk	M	Suf	Md1a	25.4529	17.7606	7.69225	0.006387	0.995583		1.25029
12 wk	M	Suf	Md1a	26.9233	18.9984	7.92493	0.239068	0.847292		1.06406
12 wk	M	Suf	Md1a	26.7771	17.6731	9.10401	1.41814	0.374193		0.469926
12 wk	M	Suf	Md1a	25.2597	16.7462	8.51343	0.82757	0.563478		0.707636
12 wk	M	Suf	Md1a	25.7091	18.0191	7.68999	0.004129	0.997142		1.25225
12 wk	M	Def	Md1a	26.3149	19.3272	6.98766	-0.698203	1.62248		2.03757	1.84308	0.611945	6	25.2131
12 wk	M	Def	Md1a	25.1014	17.7717	7.3297	-0.356167	1.28002		1.6075
12 wk	M	Def	Md1a	25.8411	17.8002	8.04091	0.355046	0.781845		0.98187
12 wk	M	Def	Md1a	24.9772	18.4012	6.57599	-1.10988	2.15828		2.71044
12 wk	M	Def	Md1a	23.5911	16.7386	6.85252	-0.833342	1.78181		2.23766
12 wk	M	Def	Md1a	25.4531	18.0075	7.4456	-0.240269	1.18121		1.48341
12 wk	F	Suf	Mrp4	31.2033	18.6973	12.506	0	1	0.958577	1.04321	1	0.464708	4	29.8083
12 wk	F	Suf	Mrp4	29.4105	16.7124	12.6981	0.192153	0.875298		0.913122
12 wk	F	Suf	Mrp4	29.7202	16.0242	13.6959	1.18996	0.438316		0.457257
12 wk	F	Suf	Mrp4	28.8992	16.9979	11.9013	-0.604731	1.5207		1.58641
12 wk	F	Def	Mrp4	28.731	17.4936	11.2374	-1.26859	2.40926		2.51337	3.06428	0.73305	5	28.5985
12 wk	F	Def	Mrp4	28.4368	17.7022	10.7346	-1.77142	3.41389		3.56142
12 wk	F	Def	Mrp4	28.3152	17.6815	10.6338	-1.87223	3.66098		3.81918
12 wk	F	Def	Mrp4	28.9109	17.5846	11.3263	-1.17969	2.26528		2.36317
12 wk	M	Suf	Mrp4	28.8777	17.3793	11.4984	0	1	1.03577	0.96547	1	0.59999	6	29.5279
12 wk	M	Suf	Mrp4	28.4775	17.7606	10.7169	-0.781525	1.71895		1.65959
12 wk	M	Suf	Mrp4	30.1752	18.9984	11.1768	-0.321569	1.24969		1.20654
12 wk	M	Suf	Mrp4	30.9495	17.6731	13.2763	1.77793	0.291602		0.281533
12 wk	M	Suf	Mrp4	29.8762	16.7462	13.13	1.63155	0.322742		0.311598
12 wk	M	Suf	Mrp4	28.8112	18.0191	10.7921	-0.706297	1.63161		1.57527
12 wk	M	Def	Mrp4	28.8374	19.3272	9.51024	-1.98817	3.96732		3.83033	2.04908	1.32127	6	28.8023
12 wk	M	Def	Mrp4	29.1885	17.7717	11.4168	-0.081586	1.05818		1.02164
12 wk	M	Def	Mrp4	28.6595	17.8002	10.8592	-0.63916	1.55742		1.50364
12 wk	M	Def	Mrp4	28.4811	18.4012	10.0799	-1.41855	2.67316		2.58086
12 wk	M	Def	Mrp4	29.7911	16.7386	13.0525	1.55409	0.340543		0.328784
12 wk	M	Def	Mrp4	27.8563	18.0075	9.84877	-1.64964	3.13755		3.02921
