# Supplementary material for: Vitamin D levels do not cause vitamin-drug interactions with dexamethasone or dasatinib in mice
Source: PLoS One. 2021 Oct 20;16(10):e0258579. doi: 10.1371/journal.pone.0258579 (PMC8528301; doi:10.1371/journal.pone.0258579)
Supplement: S3 Table — (Data supporting Fig 2). (XLSX) [file pone.0258579.s005.xlsx]

## Sheet: Table S3
Table S3	Gene expression (qPCR) data from VD3 Sufficient and Deficient hCYP3A4 12-week-old mice liver and kidney
	*Red font indicates VD3 Suf; Green font indicates VD3 Def
	Sheet name	Description
	Liver	Fold change was calculated using VD3 suf data as control (fold change=1) vs. VD3 def mice
	Kidney	Fold change was calculated using VD3 suf data as control (fold change=1) vs. VD3 def mice

## Sheet: Liver
age at colle	Diet	Sex	Tissue	Gene	Ct	Gapdh Ct	dCt	ddCt	2^-	avg	fold	avg	sd	n	avg Ct	Avg GAPDH
12 wk	Suf	F	L	Cyp3a11	17.3462	18.113	-0.766758	0	1	0.621682	1.60854	1	0.585285	3	18.6818	18.5733
12 wk	Suf	F	L	Cyp3a11	19.0078	19.0153	-0.007502	0.759256	0.590801		0.950326
12 wk	Suf	F	L	Cyp3a11	19.6914	18.5917	1.0997	1.86646	0.274246		0.441135
12 wk	Def	F	L	Cyp3a11	19.0814	18.5622	0.519228	1.28599	0.41009		0.659646	0.738356	0.084848	5	19.413	19.0494
12 wk	Def	F	L	Cyp3a11	19.4423	18.9663	0.476008	1.24277	0.422562		0.679707
12 wk	Def	F	L	Cyp3a11	19.2814	19.1153	0.166083	0.932841	0.523826		0.842594
12 wk	Def	F	L	Cyp3a11	19.8471	19.5538	0.293297	1.06006	0.479614		0.771477
12 wk	Suf	M	L	Cyp3a11	20.4141	19.1579	1.25621	0	1	0.876894	1.14039	1	0.287989	6	20.941	19.4296
12 wk	Suf	M	L	Cyp3a11	20.6116	19.4752	1.13638	-0.119833	1.08661		1.23916
12 wk	Suf	M	L	Cyp3a11	21.9997	19.5194	2.48037	1.22416	0.428046		0.488139
12 wk	Suf	M	L	Cyp3a11	20.953	19.4907	1.46231	0.206101	0.866877		0.988577
12 wk	Suf	M	L	Cyp3a11	20.9533	19.8325	1.12082	-0.13539	1.09839		1.25259
12 wk	Suf	M	L	Cyp3a11	20.7141	19.102	1.612	0.355792	0.781441		0.891146
12 wk	Def	M	L	Cyp3a11	21.3211	19.788	1.53309	0.276879	0.825375		0.941248	1.08362	0.166263	5	21.0193	19.6765
12 wk	Def	M	L	Cyp3a11	21.4141	20.0303	1.38383	0.127621	0.91534		1.04384
12 wk	Def	M	L	Cyp3a11	20.8408	19.8184	1.02236	-0.233851	1.17597		1.34106
12 wk	Def	M	L	Cyp3a11	20.8681	19.6177	1.25039	-0.00582	1.00404		1.145
12 wk	Def	M	L	Cyp3a11	20.6523	19.1279	1.52437	0.268161	0.830377		0.946953
12 wk	Suf	F	L	Cyp3a13	22.2391	18.113	4.12615	0	1	1.71199	0.584117	1	0.538308	3	22.0565	18.5733
12 wk	Suf	F	L	Cyp3a13	21.6805	19.0153	2.6652	-1.46095	2.75289		1.60801
12 wk	Suf	F	L	Cyp3a13	22.25	18.5917	3.65828	-0.467867	1.38306		0.807871
12 wk	Def	F	L	Cyp3a13	21.9814	18.5622	3.41921	-0.706942	1.63234		0.953478	1.25383	0.464251	5	22.1367	19.0494
12 wk	Def	F	L	Cyp3a13	21.3583	18.9663	2.39202	-1.73413	3.32679		1.94323
12 wk	Def	F	L	Cyp3a13	22.4554	19.1153	3.34007	-0.786085	1.72439		1.00724
12 wk	Def	F	L	Cyp3a13	22.752	19.5538	3.19814	-0.92801	1.90265		1.11137
12 wk	Suf	M	L	Cyp3a13	22.9457	19.1579	3.78786	0	1	1.42385	0.70232	1	0.309692	6	22.7623	19.4296
12 wk	Suf	M	L	Cyp3a13	22.9707	19.4752	3.49548	-0.292383	1.22466		0.860104
12 wk	Suf	M	L	Cyp3a13	22.9113	19.5194	3.39192	-0.395939	1.3158		0.924112
12 wk	Suf	M	L	Cyp3a13	22.3824	19.4907	2.89167	-0.89619	1.86114		1.30712
12 wk	Suf	M	L	Cyp3a13	22.5679	19.8325	2.73534	-1.05252	2.07415		1.45672
12 wk	Suf	M	L	Cyp3a13	22.7959	19.102	3.69382	-0.094042	1.06736		0.749626
12 wk	Def	M	L	Cyp3a13	23.1258	19.788	3.33779	-0.450073	1.36611		0.959446	1.18249	0.368629	5	22.7717	19.6721
12 wk	Def	M	L	Cyp3a13	22.6263	19.6504	2.9759	-0.811959	1.75559		1.23299
12 wk	Def	M	L	Cyp3a13	23.2483	20.0303	3.21803	-0.569828	1.48435		1.04249
12 wk	Def	M	L	Cyp3a13	22.4714	19.8184	2.65292	-1.13495	2.1961		1.54237
12 wk	Def	M	L	Cyp3a13	22.1758	19.6177	2.55811	-1.22975	2.34527		1.64713
12 wk	Def	M	L	Cyp3a13	22.9827	19.1279	3.85476	0.066902	0.954686		0.670495
12 wk	Suf	F	L	Cyp3A4	20.496	18.113	2.38304	0	1	1.31382	0.761142	1	0.337796	2	20.5958	18.5641
12 wk	Suf	F	L	Cyp3A4	20.6956	19.0153	1.68027	-0.702773	1.62763		1.23886
12 wk	Def	F	L	Cyp3A4	35.2218	18.5622	16.6597	14.2766	5.03851e-05		3.83503e-05	0.424179	0.299472	4	25.3385	19.0494
12 wk	Def	F	L	Cyp3A4	22.0155	18.9663	3.04921	0.66617	0.630177		0.479655
12 wk	Def	F	L	Cyp3A4	21.6116	19.1153	2.49625	0.113211	0.924528		0.703697
12 wk	Def	F	L	Cyp3A4	22.5052	19.5538	2.95133	0.568288	0.674417		0.513327
12 wk	Suf	M	L	Cyp3A4	31.229	19.1579	12.0711	0	1	1.77061	0.564776	1	0.286602	6	30.7322	19.4296
12 wk	Suf	M	L	Cyp3A4	30.9228	19.4752	11.4475	-0.623572	1.54069		0.870143
12 wk	Suf	M	L	Cyp3A4	30.5709	19.5194	11.0516	-1.01953	2.02726		1.14495
12 wk	Suf	M	L	Cyp3A4	30.9156	19.4907	11.4249	-0.646193	1.56503		0.883894
12 wk	Suf	M	L	Cyp3A4	30.6121	19.8325	10.7796	-1.2915	2.44783		1.38247
12 wk	Suf	M	L	Cyp3A4	30.1426	19.102	11.0405	-1.0306	2.04287		1.15376
12 wk	Def	M	L	Cyp3A4	31.309	19.788	11.521	-0.550142	1.46423		0.826962	1.41434	0.811955	5	30.7353	19.8136
12 wk	Def	M	L	Cyp3A4	29.9563	20.0303	9.92601	-2.14511	4.42327		2.49816
12 wk	Def	M	L	Cyp3A4	31.4671	19.8184	11.6487	-0.422427	1.34018		0.756902
12 wk	Def	M	L	Cyp3A4	30.2089	19.6177	10.5912	-1.4799	2.7893		1.57533
12 wk	Suf	F	L	GAPDH	18.113	18.113
12 wk	Suf	F	L	GAPDH	19.0153	19.0153
12 wk	Suf	F	L	GAPDH	18.5917	18.5917
12 wk	Def	F	L	GAPDH	18.5622	18.5622
12 wk	Def	F	L	GAPDH	18.9663	18.9663
12 wk	Def	F	L	GAPDH	23.4865	23.4865
12 wk	Def	F	L	GAPDH	19.1153	19.1153
12 wk	Def	F	L	GAPDH	19.5538	19.5538
12 wk	Suf	M	L	GAPDH	19.1579	19.1579
12 wk	Suf	M	L	GAPDH	19.4752	19.4752
12 wk	Suf	M	L	GAPDH	19.5194	19.5194
12 wk	Suf	M	L	GAPDH	19.4907	19.4907
12 wk	Suf	M	L	GAPDH	19.8325	19.8325
12 wk	Suf	M	L	GAPDH	19.102	19.102
12 wk	Def	M	L	GAPDH	19.788	19.788
12 wk	Def	M	L	GAPDH	19.6504	19.6504
12 wk	Def	M	L	GAPDH	20.0303	20.0303
12 wk	Def	M	L	GAPDH	19.8184	19.8184
12 wk	Def	M	L	GAPDH	19.6177	19.6177
12 wk	Def	M	L	GAPDH	19.1279	19.1279
12 wk	Suf	M	L	Mdr1	29.3166	19.1579	10.1588	0	1	0.880133	1.13619	1	0.166553	6	29.7889
12 wk	Suf	M	L	Mdr1	29.5007	19.4752	10.0254	-0.133372	1.09685		1.24624
12 wk	Suf	M	L	Mdr1	29.8416	19.5194	10.3222	0.163448	0.892889		1.01449
12 wk	Suf	M	L	Mdr1	30.1037	19.4907	10.613	0.454252	0.729889		0.829294
12 wk	Suf	M	L	Mdr1	30.4287	19.8325	10.5962	0.4374	0.738464		0.839037
12 wk	Suf	M	L	Mdr1	29.5424	19.102	10.4403	0.28156	0.822701		0.934746
12 wk	Def	M	L	Mdr1	30.0152	19.788	10.2272	0.068394	0.953699		1.08359	2.0539	1.33271	6	29.1695
12 wk	Def	M	L	Mdr1	27.7742	19.6504	8.12381	-2.03497	4.09813		4.65627
12 wk	Def	M	L	Mdr1	30.0574	20.0303	10.0271	-0.131648	1.09554		1.24475
12 wk	Def	M	L	Mdr1	29.1214	19.8184	9.30294	-0.855841	1.80981		2.0563
12 wk	Def	M	L	Mdr1	29.009	19.6177	9.39133	-0.767449	1.70226		1.93409
12 wk	Def	M	L	Mdr1	29.0396	19.1279	9.9117	-0.247081	1.1868		1.34844
12 wk	Suf	M	L	Bcrp	22.6005	19.1579	3.44262	0	1	0.913595	1.09458	1	0.24886	6	23.0527
12 wk	Suf	M	L	Bcrp	22.8155	19.4752	3.34024	-0.102378	1.07354		1.17507
12 wk	Suf	M	L	Bcrp	22.8799	19.5194	3.36057	-0.08205	1.05852		1.15863
12 wk	Suf	M	L	Bcrp	23.1678	19.4907	3.67711	0.234486	0.849988		0.930377
12 wk	Suf	M	L	Bcrp	23.2458	19.8325	3.41325	-0.029375	1.02057		1.11709
12 wk	Suf	M	L	Bcrp	23.6067	19.102	4.50467	1.06205	0.478952		0.524249
12 wk	Def	M	L	Bcrp	23.1897	19.788	3.40173	-0.040893	1.02875		1.12605	1.06422	0.180922	6	23.1762
12 wk	Def	M	L	Bcrp	23.0657	19.6504	3.41531	-0.027312	1.01911		1.1155
12 wk	Def	M	L	Bcrp	23.3513	20.0303	3.32104	-0.121587	1.08793		1.19082
12 wk	Def	M	L	Bcrp	23.1302	19.8184	3.31177	-0.130849	1.09494		1.19849
12 wk	Def	M	L	Bcrp	23.1336	19.6177	3.51591	0.073284	0.950472		1.04036
12 wk	Def	M	L	Bcrp	23.1867	19.1279	4.0588	0.61618	0.652396		0.714097
12 wk	Suf	M	L	Mrp4	29.4796	19.1579	10.3217	0	1	0.797639	1.2537	1	0.180212	6	30.0977
12 wk	Suf	M	L	Mrp4	30.0324	19.4752	10.5571	0.235381	0.849461		1.06497
12 wk	Suf	M	L	Mrp4	30.0678	19.5194	10.5484	0.226666	0.854608		1.07142
12 wk	Suf	M	L	Mrp4	30.0978	19.4907	10.6071	0.285373	0.820529		1.0287
12 wk	Suf	M	L	Mrp4	30.8022	19.8325	10.9697	0.64796	0.638182		0.800089
12 wk	Suf	M	L	Mrp4	30.1063	19.102	11.0043	0.682572	0.623054		0.781122
12 wk	Def	M	L	Mrp4	29.9031	19.788	10.1151	-0.206593	1.15396		1.44672	1.40377	0.381983	6	#DIV/0!
12 wk	Def	M	L	Mrp4	29.2764	19.6504	9.62596	-0.695762	1.61974		2.03067
12 wk	Def	M	L	Mrp4	30.3277	20.0303	10.2974	-0.024308	1.01699		1.275
12 wk	Def	M	L	Mrp4	30.0107	19.8184	10.1922	-0.129512	1.09392		1.37145
12 wk	Def	M	L	Mrp4	29.7239	19.6177	10.1062	-0.21551	1.16111		1.45569
12 wk	Def	M	L	Mrp4	30.0221	19.1279	10.8942	0.572474	0.672463		0.843067
12 wk	Suf	F	L	Mdr1	27.1521	18.113	9.03918	0	1	1.39832	0.715146	1	0.442726	3	27.2145
12 wk	Suf	F	L	Mdr1	26.9762	19.0153	7.96089	-1.07829	2.11153		1.51005
12 wk	Suf	F	L	Mdr1	27.5153	18.5917	8.92359	-0.115584	1.08341		0.774799
12 wk	Def	F	L	Mdr1	27.397	18.5622	8.83489	-0.204285	1.15212		0.823931	0.783085	0.282761	5	28.0368
12 wk	Def	F	L	Mdr1	27.9363	18.9663	8.97001	-0.069164	1.04911		0.750266
12 wk	Def	F	L	Mdr1	28.8725	19.1153	9.75716	0.717979	0.607948		0.434772
12 wk	Def	F	L	Mdr1	27.9415	19.5538	8.38765	-0.651523	1.57083		1.12337
12 wk	Suf	F	L	Bcrp	23.491	18.113	5.37809	0	1	1.18548	0.843537	1	0.306099	3	23.7475
12 wk	Suf	F	L	Bcrp	23.7121	19.0153	4.69677	-0.681324	1.60361		1.35271
12 wk	Suf	F	L	Bcrp	24.0395	18.5917	5.44778	0.069691	0.952842		0.803758
12 wk	Def	F	L	Bcrp	23.9434	18.5622	5.38122	0.003134	0.99783		0.841707	0.987982	0.199108	5	24.2194
12 wk	Def	F	L	Bcrp	24.2404	18.9663	5.27411	-0.103981	1.07474		0.906579
12 wk	Def	F	L	Bcrp	24.3658	19.1153	5.25047	-0.127621	1.09249		0.921556
12 wk	Def	F	L	Bcrp	24.328	19.5538	4.77412	-0.603969	1.51989		1.28209
12 wk	Suf	F	L	Mrp4	28.008	18.113	9.89505	0	1	1.03663	0.964663	1	0.327139	3	28.4689
12 wk	Suf	F	L	Mrp4	28.4326	19.0153	9.41729	-0.477763	1.39258		1.34337
12 wk	Suf	F	L	Mrp4	28.9661	18.5917	10.3744	0.479329	0.717311		0.691964
12 wk	Def	F	L	Mrp4	29.776	18.5622	11.2138	1.31878	0.400874		0.386708	0.75994	0.252601	5	29.3695
12 wk	Def	F	L	Mrp4	29.0486	18.9663	10.0823	0.187284	0.878258		0.847223
12 wk	Def	F	L	Mrp4	29.1754	19.1153	10.0601	0.165057	0.891893		0.860377
12 wk	Def	F	L	Mrp4	29.4779	19.5538	9.92407	0.029022	0.980084		0.945451

## Sheet: Kidney
Time point	Diet	Sex	Gene	Ct	gapdh	dCt	ddCt	2^	avg	fold	avg	sd	avg ct	avg gapdh
12 wk	Suf	F	Cyp3a11	34.0802	17.8001	16.2801	0	1	1.57083	0.636608	1	0.301731	33.3992	17.7166
12 wk	Suf	F	Cyp3a11	32.7496	17.5078	15.2418	-1.03831	2.05382		1.30748
12 wk	Suf	F	Cyp3a11	33.4289	17.6127	15.8162	-0.463841	1.37921		0.878016
12 wk	Suf	F	Cyp3a11	33.3382	17.9459	15.3923	-0.887737	1.85027		1.1779
12 wk	Def	F	Cyp3a11	32.973	17.5565	15.4165	-0.863533	1.81949		1.1583	3.44052	4.98387	32.6793	17.9916
12 wk	Def	F	Cyp3a11	33.3958	17.9562	15.4396	-0.840508	1.79068		1.13996
12 wk	Def	F	Cyp3a11	33.4254	17.9385	15.4868	-0.793262	1.73299		1.10323
12 wk	Def	F	Cyp3a11	33.2429	18.149	15.0939	-1.18615	2.27545		1.44857
12 wk	Def	F	Cyp3a11	30.3595	18.3577	12.0018	-4.27826	19.4037		12.3525
12 wk	Suf	M	Cyp3a11	33.506	18.5947	14.9114	0	1	0.865475	1.15544	1	0.33085	33.6513	18.4386
12 wk	Suf	M	Cyp3a11	33.3673	18.5186	14.8487	-0.062688	1.04441		1.20675
12 wk	Suf	M	Cyp3a11	34.5421	18.1741	16.3681	1.45669	0.364328		0.420958
12 wk	Suf	M	Cyp3a11	33.4565	18.5796	14.8769	-0.034448	1.02416		1.18336
12 wk	Suf	M	Cyp3a11	33.9138	18.4378	15.476	0.5646	0.676143		0.781239
12 wk	Suf	M	Cyp3a11	33.1219	18.3267	14.7953	-0.116101	1.0838		1.25226
12 wk	Def	M	Cyp3a11	32.2103	17.7945	14.4158	-0.49554	1.40985		1.62899	1.68288	0.945754	33.1887	18.5368
12 wk	Def	M	Cyp3a11	33.5036	18.5244	14.9792	0.0678	0.954092		1.10239
12 wk	Def	M	Cyp3a11	32.4342	18.6292	13.8049	-1.10643	2.15313		2.4878
12 wk	Def	M	Cyp3a11	33.3696	18.9028	14.4668	-0.444551	1.36089		1.57242
12 wk	Def	M	Cyp3a11	32.7569	19.2077	13.5493	-1.36209	2.57057		2.97012
12 wk	Def	M	Cyp3a11	34.8575	18.1623	16.6952	1.78383	0.290412		0.335553
12 wk	Suf	F	Cyp3a13	30.8844	17.8001	13.0843	0	1	1.07858	0.927142	1	0.26696	30.7352	17.7166
12 wk	Suf	F	Cyp3a13	30.2323	17.5078	12.7245	-0.359772	1.28322		1.18973
12 wk	Suf	F	Cyp3a13	30.2899	17.6127	12.6772	-0.407061	1.32598		1.22937
12 wk	Suf	F	Cyp3a13	31.5342	17.9459	13.5883	0.50404	0.705129		0.653755
12 wk	Def	F	Cyp3a13	29.9923	17.5565	12.4358	-0.648469	1.5675		1.4533	1.36991	0.612829	30.6533	17.9916
12 wk	Def	F	Cyp3a13	31.8097	17.9562	13.8535	0.769227	0.586732		0.543984
12 wk	Def	F	Cyp3a13	29.7658	17.9385	11.8273	-1.25706	2.39008		2.21594
12 wk	Def	F	Cyp3a13	30.5081	18.149	12.3591	-0.725178	1.6531		1.53266
12 wk	Def	F	Cyp3a13	31.1905	18.3577	12.8328	-0.251473	1.19042		1.10369
12 wk	Suf	M	Cyp3a13	31.3339	18.5947	12.7392	0	1	1.41299	0.707717	1	0.241425	30.7139	18.4386
12 wk	Suf	M	Cyp3a13	30.7522	18.5186	12.2336	-0.505621	1.41973		1.00477
12 wk	Suf	M	Cyp3a13	30.2635	18.1741	12.0894	-0.64986	1.56902		1.11042
12 wk	Suf	M	Cyp3a13	30.3501	18.5796	11.7705	-0.96874	1.95713		1.3851
12 wk	Suf	M	Cyp3a13	30.6708	18.4378	12.233	-0.50625	1.42035		1.00521
12 wk	Suf	M	Cyp3a13	30.9131	18.3267	12.5864	-0.152802	1.11173		0.786788
12 wk	Def	M	Cyp3a13	30.8283	17.7945	13.0338	0.294577	0.815311		0.57701	0.663254	0.169947	31.4079	18.5368
12 wk	Def	M	Cyp3a13	31.3981	18.5244	12.8736	0.134399	0.911049		0.644765
12 wk	Def	M	Cyp3a13	31.6645	18.6292	13.0353	0.296057	0.814475		0.576418
12 wk	Def	M	Cyp3a13	31.4857	18.9028	12.5829	-0.15637	1.11448		0.788736
12 wk	Def	M	Cyp3a13	31.5497	19.2077	12.342	-0.397235	1.31698		0.932051
12 wk	Def	M	Cyp3a13	31.5214	18.1623	13.3591	0.619835	0.650745		0.460544
12 wk	Suf	F	Cyp3a4	29.3275	17.8001	11.5274	0	1	1.71154	0.584271	1	1.14324	30.1033	17.7166
12 wk	Suf	F	Cyp3a4	28.6546	17.5078	11.1469	-0.380597	1.30188		0.76065
12 wk	Suf	F	Cyp3a4	35.1369	17.6127	17.5242	5.99678	0.0156599		0.00914965
12 wk	Suf	F	Cyp3a4	27.2943	17.9459	9.34838	-2.17907	4.5286		2.64593
12 wk	Def	F	Cyp3a4	29.2313	17.9562	11.2751	-0.252351	1.19115		0.695952
12 wk	Def	F	Cyp3a4	29.3864	17.9385	11.4479	-0.079584	1.05671		0.617406
12 wk	Def	F	Cyp3a4	29.3771	18.149	11.2281	-0.299299	1.23055		0.718972
12 wk	Suf	M	Cyp3a4	31.6866	18.5947	13.092	0	1	1.96299	0.509428	1	0.630553	30.901	18.4386
12 wk	Suf	M	Cyp3a4	29.7428	18.5186	11.2242	-1.86772	3.64956		1.85919
12 wk	Suf	M	Cyp3a4	30.1788	18.1741	12.0047	-1.08721	2.12463		1.08235
12 wk	Suf	M	Cyp3a4	33.1289	18.5796	14.5493	1.4573	0.364174		0.18552
12 wk	Suf	M	Cyp3a4	30.8565	18.4378	12.4187	-0.67327	1.59468		0.812376
12 wk	Suf	M	Cyp3a4	29.8122	18.3267	11.4856	-1.60638	3.04488		1.55114
12 wk	Def	M	Cyp3a4	26.6706	17.7945	8.87614	-4.21581	18.5818		9.46606	2.79208	3.40249	30.8734	18.5368
12 wk	Def	M	Cyp3a4	30.0401	18.5244	11.5157	-1.57628	2.982		1.51911
12 wk	Def	M	Cyp3a4	29.3765	18.6292	10.7473	-2.34469	5.07953		2.58765
12 wk	Def	M	Cyp3a4	31.2125	18.9028	12.3097	-0.782242	1.7198		0.876114
12 wk	Def	M	Cyp3a4	30.1261	19.2077	10.9184	-2.17351	4.51121		2.29814
12 wk	Def	M	Cyp3a4	37.8147	18.1623	19.6524	6.56039	0.0105956		0.00539768
12 wk	Suf	M	Mdr1	27.7279	18.5947	9.13317	0	1	1.19447	0.837194	1	0.280301	6	27.3576
12 wk	Suf	M	Mdr1	27.2264	18.5186	8.7078	-0.425375	1.34292		1.12429
12 wk	Suf	M	Mdr1	27.41	18.1741	9.23592	0.102747	0.931258		0.779643
12 wk	Suf	M	Mdr1	27.482	18.5796	8.90239	-0.23078	1.17347		0.982421
12 wk	Suf	M	Mdr1	26.7283	18.4378	8.29048	-0.84269	1.79339		1.50142
12 wk	Suf	M	Mdr1	27.5711	18.3267	9.24446	0.11129	0.92576		0.77504
12 wk	Def	M	Mdr1	27.6556	17.7945	9.86117	0.728002	0.603739		0.505447	0.652606	0.218108	6	28.0867
12 wk	Def	M	Mdr1	28.4796	18.5244	9.95513	0.821959	0.565673		0.473578
12 wk	Def	M	Mdr1	28.1762	18.6292	9.54694	0.41377	0.750659		0.628447
12 wk	Def	M	Mdr1	28.2744	18.9028	9.37158	0.238411	0.847678		0.709671
12 wk	Def	M	Mdr1	27.9987	19.2077	8.79103	-0.342144	1.26764		1.06126
12 wk	Def	M	Mdr1	27.9355	18.1623	9.77318	0.640007	0.64171		0.537235
12 wk	Suf	M	Bcrp	20.3595	18.5947	1.76484	0	1	0.995683	1.00434	1	0.129039	6	20.2211
12 wk	Suf	M	Bcrp	20.2266	18.5186	1.70803	-0.056812	1.04016		1.04467
12 wk	Suf	M	Bcrp	19.7963	18.1741	1.62218	-0.142664	1.10394		1.10873
12 wk	Suf	M	Bcrp	20.2436	18.5796	1.66398	-0.100859	1.07241		1.07706
12 wk	Suf	M	Bcrp	20.1851	18.4378	1.74733	-0.017516	1.01222		1.0166
12 wk	Suf	M	Bcrp	20.5155	18.3267	2.18883	0.423985	0.745363		0.748595
12 wk	Def	M	Bcrp	20.0159	17.7945	2.22141	0.456571	0.728716		0.731876	0.825497	0.189653	6	20.6175
12 wk	Def	M	Bcrp	20.3456	18.5244	1.8212	0.056361	0.961687		0.965857
12 wk	Def	M	Bcrp	20.4991	18.6292	1.86982	0.104974	0.929822		0.933853
12 wk	Def	M	Bcrp	21.4504	18.9028	2.54758	0.782732	0.581265		0.583785
12 wk	Def	M	Bcrp	20.8871	19.2077	1.67941	-0.085428	1.061		1.0656
12 wk	Def	M	Bcrp	20.5069	18.1623	2.34453	0.579688	0.669108		0.67201
12 wk	Suf	M	Mrp4	26.3586	18.5947	7.76391	0	1	1.16574	0.857822	1	0.211411	6	26.0115
12 wk	Suf	M	Mrp4	25.8453	18.5186	7.32672	-0.437189	1.35396		1.16146
12 wk	Suf	M	Mrp4	26.3202	18.1741	8.14612	0.38221	0.767261		0.658174
12 wk	Suf	M	Mrp4	25.8176	18.5796	7.23798	-0.52593	1.43986		1.23514
12 wk	Suf	M	Mrp4	25.8849	18.4378	7.44705	-0.316864	1.24562		1.06852
12 wk	Suf	M	Mrp4	25.8424	18.3267	7.51568	-0.248233	1.18775		1.01888
12 wk	Def	M	Mrp4	27.5659	17.7945	9.77139	2.00747	0.248708		0.213348	0.647564	0.331778	6	26.881
12 wk	Def	M	Mrp4	27.0339	18.5244	8.50946	0.745548	0.596441		0.51164
12 wk	Def	M	Mrp4	26.7815	18.6292	8.15222	0.388306	0.764026		0.655398
12 wk	Def	M	Mrp4	27.0875	18.9028	8.18475	0.420841	0.746989		0.640784
12 wk	Def	M	Mrp4	26.4479	19.2077	7.24024	-0.52367	1.43761		1.23321
12 wk	Def	M	Mrp4	26.3693	18.1623	8.20695	0.443035	0.735586		0.631001
12 wk	Suf	F	Mdr1	25.0723	17.8001	7.27225	0	1	1.1249	0.888966	1	0.325045	4	24.8849
12 wk	Suf	F	Mdr1	25.3717	17.5078	7.86393	0.591671	0.663574		0.589895
12 wk	Suf	F	Mdr1	24.3605	17.6127	6.74782	-0.524431	1.43837		1.27866
12 wk	Suf	F	Mdr1	24.7351	17.9459	6.78923	-0.483024	1.39767		1.24248
12 wk	Def	F	Mdr1	24.3553	17.5565	6.79881	-0.473444	1.38842		1.23426	1.64751	0.66657	5	24.4488
12 wk	Def	F	Mdr1	24.4595	17.9562	6.50332	-0.768934	1.70401		1.51481
12 wk	Def	F	Mdr1	24.677	17.9385	6.73848	-0.533775	1.44771		1.28697
12 wk	Def	F	Mdr1	24.7901	18.149	6.64108	-0.631179	1.54883		1.37686
12 wk	Def	F	Mdr1	23.9621	18.3577	5.60439	-1.66787	3.17744		2.82464
12 wk	Suf	F	Bcrp	20.1782	17.8001	2.37813	0	1	1.02747	0.973267	1	0.210144	4	20.0775
12 wk	Suf	F	Bcrp	20.0471	17.5078	2.53935	0.161218	0.89427		0.870363
12 wk	Suf	F	Bcrp	20.1836	17.6127	2.57089	0.192758	0.874932		0.851542
12 wk	Suf	F	Bcrp	19.9011	17.9459	1.95518	-0.422954	1.34067		1.30483
12 wk	Def	F	Bcrp	19.9594	17.5565	2.40296	0.024826	0.982939		0.956662	1.1316	0.230641	5	20.1781
12 wk	Def	F	Bcrp	19.9834	17.9562	2.02722	-0.350914	1.27537		1.24127
12 wk	Def	F	Bcrp	19.8248	17.9385	1.88628	-0.49185	1.40625		1.36865
12 wk	Def	F	Bcrp	20.145	18.149	1.99601	-0.382124	1.30326		1.26842
12 wk	Def	F	Bcrp	20.9778	18.3577	2.62008	0.24195	0.845602		0.822996
12 wk	Suf	F	Mrp4	24.6197	17.8001	6.81965	0	1	1.34336	0.744401	1	0.292772	4	24.1544
12 wk	Suf	F	Mrp4	24.1932	17.5078	6.68542	-0.134224	1.0975		0.816981
12 wk	Suf	F	Mrp4	23.9457	17.6127	6.33297	-0.486673	1.40121		1.04306
12 wk	Suf	F	Mrp4	23.8589	17.9459	5.91296	-0.906689	1.87474		1.39556
12 wk	Def	F	Mrp4	23.1573	17.5565	5.6008	-1.21885	2.32761		1.73267	1.49956	0.642618	5	24.0147
12 wk	Def	F	Mrp4	23.4227	17.9562	5.46649	-1.35316	2.55471		1.90173
12 wk	Def	F	Mrp4	23.5053	17.9385	5.56671	-1.25293	2.38325		1.7741
12 wk	Def	F	Mrp4	23.7499	18.149	5.60086	-1.21878	2.3275		1.7326
12 wk	Def	F	Mrp4	26.2386	18.3577	7.88092	1.06128	0.479208		0.356723
12 wk	Suf	M	Cyp24a1	23.8914	18.5947	5.2967	0	1	0.930997	1.07412	1	0.36193	23.952	18.461	5.49108	0.194372
12 wk	Suf	M	Cyp24a1	23.4349	18.5186	4.91628	-0.380422	1.30172		1.3982
12 wk	Suf	M	Cyp24a1	23.9164	18.1741	5.7423	0.445593	0.734282		0.788706
12 wk	Suf	M	Cyp24a1	24.9954	18.5796	6.41576	1.11905	0.460396		0.494519
12 wk	Suf	M	Cyp24a1	23.5222	18.4378	5.08434	-0.212362	1.15858		1.24445
12 wk	Def	M	Cyp24a1	25.5968	17.7945	7.80232	2.50561	0.17609		0.189141	0.483317	0.226368	25.1416	18.5368	6.60481	1.30811
12 wk	Def	M	Cyp24a1	25.0552	18.5244	6.53081	1.2341	0.425106		0.456614
12 wk	Def	M	Cyp24a1	24.8944	18.6292	6.26511	0.96841	0.511069		0.548948
12 wk	Def	M	Cyp24a1	26.113	18.9028	7.21021	1.9135	0.265447		0.285122
12 wk	Def	M	Cyp24a1	25.3353	19.2077	6.12766	0.83096	0.562155		0.603821
12 wk	Def	M	Cyp24a1	23.8551	18.1623	5.69276	0.396055	0.759933		0.816258
12 wk	Suf	F	Cyp24a1	24.0373	17.8001	6.23723	0	1	0.837868	1.19351	1	0.541369	24.3729	17.7166	6.65633	0.419098
12 wk	Suf	F	Cyp24a1	23.2537	17.5078	5.74595	-0.491286	1.4057		1.67771
12 wk	Suf	F	Cyp24a1	24.8346	17.6127	7.22186	0.984628	0.505356		0.603145
12 wk	Suf	F	Cyp24a1	25.3662	17.9459	7.42028	1.18305	0.440419		0.525643
12 wk	Def	F	Cyp24a1	26.1231	17.5565	8.56662	2.32938	0.198969		0.237471	0.20424	0.122358	27.1279	18.0004	9.12748	2.89025
12 wk	Def	F	Cyp24a1	26.7411	17.9385	8.80259	2.56536	0.168947		0.201639
12 wk	Def	F	Cyp24a1	26.2144	18.149	8.06538	1.82815	0.281626		0.336122
12 wk	Def	F	Cyp24a1	29.433	18.3577	11.0753	4.8381	0.0349611		0.0417263
