# Supplementary material for: Vitamin D levels do not cause vitamin-drug interactions with dexamethasone or dasatinib in mice
Source: PLoS One. 2021 Oct 20;16(10):e0258579. doi: 10.1371/journal.pone.0258579 (PMC8528301; doi:10.1371/journal.pone.0258579)
Supplement: S4 Table — (Data supporting Fig 3). (XLSX) [file pone.0258579.s006.xlsx]

## Sheet: Table S4
Table S4	Discontinuous DEX PK raw data for Fig 3
	Sheet name	Description
	Fig 3 Male	Raw plasma DEX concentrations from each mouse in each group (VD3 Sufficient and Deficient), males
	Fig 3 Female	Raw plasma DEX concentrations from each mouse in each group (VD3 Sufficient and Deficient), females
	Discontinuous DEX PK raw data from repeated study
	Sheet name	Description
	Summary repeated study	Mean, range and n of each group (VD3 Sufficient and Deficient), both males and females
	Male repeated study	Raw plasma DEX concentrations from each mouse in each group (VD3 Sufficient and Deficient), males
	Female repeated study	Raw plasma DEX concentrations from each mouse in each group (VD3 Sufficient and Deficient), females

## Sheet: Fig 3 MALE
	Dexamethasone conc, nM
Sample ID	3.5 Days	10.5 Days	17.5 Days
GCD 082818 201		32.6145	8.20206
GCD 082818 202		4.49749	7.98535
GCD 082818 203		20.9781	10.5222
GCD 082818 204		51.762	14.4282
GCD 082818 205		9.91539	17.7656
GCD 082818 207	28.4943	24.6393	7.03435	avg	31.6959	25.2767	13.1207
GCD 082818 208	21.7838	18.6019	9.02813	Sm	21.2721	12.5436	8.35791
GCD 082818 209	23.1631	35.1182	37.9457	N	8	13	13
GCD 082818 210	14.2242	50.1379	11.0857
GCD 082818 211	52.9424	22.7679	12.2712
GCD 082818 212	69.0687	19.0863	10.4279
GCD 082818 213	12.1947	13.2018	10.7517
MRE 082818 253	10.9735	56.2391	9.70378
MRE 082818 255	6.40714	2.95244	6.18788	avg	12.4329	18.0351	13.2786
MRE 082818 256	7.04964	2.63374	17.3424	Sm	12.3994	19.9709	7.14423
MRE 082818 257	BLQ	10.0148	10.7517	N	11	11	11
MRE 082818 258	BLQ	12.1412	11.4044
MRE 082818 259	3.62298	BLQ	11.0933
MRE 082818 260	BLQ	34.3712	17.1716
MRE 082818 261	BLQ	7.89356	6.61876
MRE 082818 262	34.1111		29.2337
BLQ = BELOW the LLOQ, lower lmit of quantification = 5 nM dexamethasone

## Sheet: Fig 3 FEMALE
		Dexamethasone conc, nM
Sample ID	D3.5	D10.5	D17.5
GCD 082818 214	88.4176	58.5567		avg	78.0473	63.0318	58.5171
GCD 082818 215	34.1034	55.4691	84.7207	Sm	41.1198	7.26879	27.7061
GCD 082818 216	126.205		78.4002	N	5	4	4
GCD 082818 217	104.661	71.1517	26.5592
GCD 082818 218	36.8494	66.9499	44.3885
MRE 082818 282	95.6406	49.9339	24.9886	avg	99.2651	52.7028	38.679
MRE 082818 283	94.8808		23.2753	Sm	24.1153	3.97614	21.2438
MRE 082818 284	116.139	50.9155	21.33	N	5	4	5
MRE 082818 285	126.215	57.2589	61.1828
MRE 082818 286	63.4493		62.6182

## Sheet: Summary repeated study 
Group	Average ± S.D.
	Range
	n
	Day 3.5	Day 10.5	Day 17.5
VD3 Sufficient, M	30.14 ± 14.45	N/A	25.2 ± 8.2
	(17.39-50.49)		(12.66-32.4)
	5		5
VD3 Deficient, M	15.99 ± 16.62	48.71 ± 59.39	16.66 ± 7.19
	(4.39-59.55)	(9.45-211.48)	(9.59-27.36)
	13	10	5
VD3 Sufficient, F	47.22 ± 9.15	7.71 ± 1.12	45.6 ± 27.22
	(37.69-59.75)	(6.84-8.97)	(21.2-88.36)
	5	3	5
VD3 Deficient, F	51.83 ± 86.8	116.25 ± 169.48	105.91 ± 65.55
	(8.4-355.22)	(23.58-581.97)	(24.24-205.29)
	15	10	5

## Sheet: Male repeated study 
	DEX conc, nM							% BLQ
	MALE	3.5 Days		10.5 Days		17.5 Days		3.5 Days		10.5 Days		17.5 Days
	VD3 Suf	21.93		BLQ		sac'd
		20.68		BLQ		sac'd		0.666667		1		0
		50.49		BLQ		sac'd
		40.23		BLQ		sac'd
		17.39		BLQ		sac'd
		BLQ		BLQ		22.35
		BLQ		BLQ		12.66
		BLQ		BLQ		32.4
		BLQ		BLQ		32.15
		BLQ		BLQ		26.39
		BLQ		sac'd		sac'd
		BLQ		sac'd		sac'd
		BLQ		sac'd		sac'd
		BLQ		sac'd		sac'd
		BLQ		sac'd		sac'd
	VD3 Def	9.88		sac'd		sac'd		% BLQ
		17.04		sac'd		sac'd		3.5 Days		10.5 Days		17.5 Days
		5.32		sac'd		sac'd
		11.52		sac'd		sac'd		0.0666667		0		0
		38.23		sac'd		sac'd
		BLQ		19.46		sac'd
		6.47		37.99		sac'd
		59.55		211.48		sac'd
		8.86		27.59		sac'd
		29.02		28.34		sac'd
		BLQ		9.45		12.05
		4.39		27.41		27.36
		6.91		70.12		13.99
		5.57		21.18		9.56
		5.23		34.08		20.34
	VD3 SUF avg	30.144		N/A		25.19
	SD	14.4515		N/A		8.16903
	VD3 DEF avg	15.9992		48.71		16.66
	SD	16.6257		59.3959		7.19068
	BLQ = BELOW the LLOQ, lower lmit of quantification = 5 nM dexamethasone
	sac'd = sacrifised - no blood taken
	on day 0 – we started 15 mice on DEX
	Day 3.5: Collected blood and sac’d 5 mice for tissues
	Day 10.5: We have 10 mice left, collected blood from all of them and out of the 10 mice were sac’d 5 for tissues
	Day 17.5: 5 mice were left; blood was collected, and all 5 mice were sac’d for tissues

## Sheet: Female repeated study 
	DEX conc, nM							% BLQ
	FEMALE	3.5 Days		10.5 Days		17.5 Days		3.5 Days		10.5 Days		17.5 Days
	VD3 Suf	52.84		BLQ		sac'd
		37.69		BLQ		sac'd		0.666667		0.7		0
		59.75		BLQ		sac'd
		45.95		BLQ		sac'd
		39.88		BLQ		sac'd
		BLQ		BLQ		27.2
		BLQ		6.84		88.36
		BLQ		7.32		21.12
		BLQ		8.97		55.63
		BLQ		BLQ		35.71
		BLQ		sac'd		sac'd
		BLQ		sac'd		sac'd
		BLQ		sac'd		sac'd
		BLQ		sac'd		sac'd
		BLQ		sac'd		sac'd
	VD3 Def	70.51		sac'd		sac'd		% BLQ
		27.47		sac'd		sac'd		3.5 Days		10.5 Days		17.5 Days
		355.22		sac'd		sac'd
		47.61		sac'd		sac'd		0		0		0
		69.86		sac'd		sac'd
		8.79		23.58		sac'd
		32.39		36.74		sac'd
		15.44		32.74		sac'd
		10.6		30.51		sac'd
		20.57		32.55		sac'd
		20.35		90.16		24.24
		8.47		128.43		81.66
		19.13		148.63		105.33
		8.39		57.14		113.04
		62.68		581.97		205.29
	VD3 SUF avg	47.222		7.71		45.604
	SD	9.15006		1.11727		27.2243
	VD3 DEF avg	51.832		116.245		105.912
	SD	86.8116		169.479		65.5469
	BLQ = BELOW the LLOQ, lower lmit of quantification = 5 nM dexamethasone
	sac'd = sacrifised - no blood taken
	on day 0 – we started 15 mice on DEX
	Day 3.5: Collected blood and sac’d 5 mice for tissues
	Day 10.5: We have 10 mice left, collected blood from all of them and out of the 10 mice were sac’d 5 for tissues
	Day 17.5: 5 mice were left; blood was collected, and all 5 mice were sac’d for tissues
