# Supplementary material for: Vitamin D levels do not cause vitamin-drug interactions with dexamethasone or dasatinib in mice
Source: PLoS One. 2021 Oct 20;16(10):e0258579. doi: 10.1371/journal.pone.0258579 (PMC8528301; doi:10.1371/journal.pone.0258579)
Supplement: S5 Table — (Data supporting S1 Fig). (XLSX) [file pone.0258579.s007.xlsx]

## Sheet: Table S5
Table S5	DEX oral gavage PK raw data
	Sheet name	Description
	Dex oral gavage PK raw data	Raw data (DEX conc) from each mouse in each group (VD3 Sufficient and Deficient)

## Sheet: Dex oral gavage PK raw data 
ID	OCC	time	DV	censored	split	color	filter
GCD 387	1	2	462.02	0		SEX:M	VD3_DEF:1
GCD 387	1	4	268.33	0		SEX:M	VD3_DEF:1
GCD 387	1	8	93.06	0		SEX:M	VD3_DEF:1
GCD 389	1	2	455.95	0		SEX:M	VD3_DEF:1
GCD 389	1	4	260.09	0		SEX:M	VD3_DEF:1
GCD 389	1	8	65.06	0		SEX:M	VD3_DEF:1
GCD 391	1	2	464.56	0		SEX:M	VD3_DEF:1
GCD 391	1	4	214.6	0		SEX:M	VD3_DEF:1
GCD 391	1	8	66.26	0		SEX:M	VD3_DEF:1
GCD 393	1	2	453.95	0		SEX:M	VD3_DEF:1
GCD 393	1	4	240.73	0		SEX:M	VD3_DEF:1
GCD 393	1	8	72.8	0		SEX:M	VD3_DEF:1
GCD 395	1	2	476.24	0		SEX:M	VD3_DEF:1
GCD 395	1	4	185.34	0		SEX:M	VD3_DEF:1
GCD 395	1	8	68.49	0		SEX:M	VD3_DEF:1
GCD 397	1	0.25	316.22	0		SEX:M	VD3_DEF:1
GCD 397	1	0.75	277	0		SEX:M	VD3_DEF:1
GCD 397	1	1.5	157.95	0		SEX:M	VD3_DEF:1
GCD 398	1	2	652.76	0		SEX:F	VD3_DEF:1
GCD 398	1	4	282.97	0		SEX:F	VD3_DEF:1
GCD 398	1	8	64.51	0		SEX:F	VD3_DEF:1
GCD 399	1	0.25	271	0		SEX:M	VD3_DEF:1
GCD 399	1	0.75	295.63	0		SEX:M	VD3_DEF:1
GCD 399	1	1.5	205.89	0		SEX:M	VD3_DEF:1
GCD 400	1	2	453.92	0		SEX:F	VD3_DEF:1
GCD 400	1	4	248.96	0		SEX:F	VD3_DEF:1
GCD 400	1	8	129.77	0		SEX:F	VD3_DEF:1
GCD 401	1	0.25	221.53	0		SEX:M	VD3_DEF:1
GCD 401	1	0.75	290.23	0		SEX:M	VD3_DEF:1
GCD 401	1	1.5	148.56	0		SEX:M	VD3_DEF:1
GCD 402	1	2	477.51	0		SEX:F	VD3_DEF:1
GCD 402	1	4	185.12	0		SEX:F	VD3_DEF:1
GCD 402	1	8	81.07	0		SEX:F	VD3_DEF:1
GCD 403	1	0.25	372.79	0		SEX:M	VD3_DEF:1
GCD 403	1	0.75	430.35	0		SEX:M	VD3_DEF:1
GCD 403	1	1.5	380.27	0		SEX:M	VD3_DEF:1
GCD 404	1	2	533.5	0		SEX:F	VD3_DEF:1
GCD 404	1	4	258.42	0		SEX:F	VD3_DEF:1
GCD 404	1	8	72.87	0		SEX:F	VD3_DEF:1
GCD 405	1	0.25	363.72	0		SEX:M	VD3_DEF:1
GCD 405	1	0.75	342.63	0		SEX:M	VD3_DEF:1
GCD 405	1	1.5	228.52	0		SEX:M	VD3_DEF:1
GCD 406	1	2	637.43	0		SEX:F	VD3_DEF:1
GCD 406	1	4	255.39	0		SEX:F	VD3_DEF:1
GCD 406	1	8	50.1	0		SEX:F	VD3_DEF:1
GCD 407	1	0.5	638.31	0		SEX:M	VD3_DEF:1
GCD 407	1	1	373.17	0		SEX:M	VD3_DEF:1
GCD 407	1	16	17.15	0		SEX:M	VD3_DEF:1
GCD 408	1	0.25	554.6	0		SEX:F	VD3_DEF:1
GCD 408	1	0.75	405.7	0		SEX:F	VD3_DEF:1
GCD 408	1	1.5	252.05	0		SEX:F	VD3_DEF:1
GCD 409	1	0.5	565.69	0		SEX:M	VD3_DEF:1
GCD 409	1	1	557	0		SEX:M	VD3_DEF:1
GCD 409	1	16	3.84	0		SEX:M	VD3_DEF:1
GCD 410	1	0.25	638.38	0		SEX:F	VD3_DEF:1
GCD 410	1	0.75	474.84	0		SEX:F	VD3_DEF:1
GCD 410	1	1.5	330.18	0		SEX:F	VD3_DEF:1
GCD 411	1	0.5	560.42	0		SEX:M	VD3_DEF:1
GCD 411	1	1	453.36	0		SEX:M	VD3_DEF:1
GCD 411	1	16	4.05	0		SEX:M	VD3_DEF:1
GCD 412	1	0.25	759.93	0		SEX:F	VD3_DEF:1
GCD 412	1	0.75	497.67	0		SEX:F	VD3_DEF:1
GCD 412	1	1.5	306.64	0		SEX:F	VD3_DEF:1
GCD 413	1	0.5	682.07	0		SEX:M	VD3_DEF:1
GCD 413	1	1	846.89	0		SEX:M	VD3_DEF:1
GCD 413	1	16	9.16	0		SEX:M	VD3_DEF:1
GCD 414	1	0.25	519.44	0		SEX:F	VD3_DEF:1
GCD 414	1	0.75	341.35	0		SEX:F	VD3_DEF:1
GCD 414	1	1.5	213.25	0		SEX:F	VD3_DEF:1
GCD 415	1	0.5	174.26	0		SEX:M	VD3_DEF:1
GCD 415	1	1	275.62	0		SEX:M	VD3_DEF:1
GCD 415	1	16	52.78	0		SEX:M	VD3_DEF:1
GCD 416	1	0.25	481.77	0		SEX:F	VD3_DEF:1
GCD 416	1	0.75	412.05	0		SEX:F	VD3_DEF:1
GCD 416	1	1.5	224.05	0		SEX:F	VD3_DEF:1
GCD 418	1	0.5	773.11	0		SEX:F	VD3_DEF:1
GCD 418	1	1	663.16	0		SEX:F	VD3_DEF:1
GCD 418	1	16	23.97	0		SEX:F	VD3_DEF:1
GCD 420	1	0.5	1019.04	0		SEX:F	VD3_DEF:1
GCD 420	1	1	681.26	0		SEX:F	VD3_DEF:1
GCD 420	1	16	7.97	0		SEX:F	VD3_DEF:1
GCD 422	1	0.5	537.23	0		SEX:F	VD3_DEF:1
GCD 422	1	1	440.07	0		SEX:F	VD3_DEF:1
GCD 422	1	16	46.98	0		SEX:F	VD3_DEF:1
GCD 424	1	0.5	577.91	0		SEX:F	VD3_DEF:1
GCD 424	1	1	648.68	0		SEX:F	VD3_DEF:1
GCD 424	1	16	20.26	0		SEX:F	VD3_DEF:1
MER 414	1	0.25	726.59	0		SEX:F	VD3_DEF:0
MER 414	1	0.75	531.95	0		SEX:F	VD3_DEF:0
MER 414	1	1.5	431.48	0		SEX:F	VD3_DEF:0
MER 416	1	0.25	521.16	0		SEX:F	VD3_DEF:0
MER 416	1	0.75	438.67	0		SEX:F	VD3_DEF:0
MER 416	1	1.5	349.77	0		SEX:F	VD3_DEF:0
MER 417	1	0.25	283.65	0		SEX:M	VD3_DEF:0
MER 417	1	0.75	304.54	0		SEX:M	VD3_DEF:0
MER 417	1	1.5	268.95	0		SEX:M	VD3_DEF:0
MER 418	1	0.25	710.19	0		SEX:F	VD3_DEF:0
MER 418	1	0.75	593	0		SEX:F	VD3_DEF:0
MER 418	1	1.5	400.31	0		SEX:F	VD3_DEF:0
MER 419	1	0.25	359.52	0		SEX:M	VD3_DEF:0
MER 419	1	0.75	319	0		SEX:M	VD3_DEF:0
MER 419	1	1.5	262.55	0		SEX:M	VD3_DEF:0
MER 421	1	0.25	381.14	0		SEX:M	VD3_DEF:0
MER 421	1	0.75	407.15	0		SEX:M	VD3_DEF:0
MER 421	1	1.5	317.69	0		SEX:M	VD3_DEF:0
MER 422	1	0.25	907.64	0		SEX:F	VD3_DEF:0
MER 422	1	0.75	696.57	0		SEX:F	VD3_DEF:0
MER 422	1	1.5	458.1	0		SEX:F	VD3_DEF:0
MER 423	1	2	450.54	0		SEX:M	VD3_DEF:0
MER 423	1	4	215.15	0		SEX:M	VD3_DEF:0
MER 423	1	8	74.87	0		SEX:M	VD3_DEF:0
MER 424	1	0.25	982.88	0		SEX:F	VD3_DEF:0
MER 424	1	0.75	716.27	0		SEX:F	VD3_DEF:0
MER 424	1	1.5	520.89	0		SEX:F	VD3_DEF:0
MER 425	1	2	344.89	0		SEX:M	VD3_DEF:0
MER 425	1	4	191.38	0		SEX:M	VD3_DEF:0
MER 425	1	8	61.36	0		SEX:M	VD3_DEF:0
MER 426	1	2	676.29	0		SEX:F	VD3_DEF:0
MER 426	1	4	375.42	0		SEX:F	VD3_DEF:0
MER 426	1	8	121.36	0		SEX:F	VD3_DEF:0
MER 427	1	2	388.67	0		SEX:M	VD3_DEF:0
MER 427	1	4	191.07	0		SEX:M	VD3_DEF:0
MER 427	1	8	52.11	0		SEX:M	VD3_DEF:0
MER 428	1	2	620.12	0		SEX:F	VD3_DEF:0
MER 428	1	4	312.44	0		SEX:F	VD3_DEF:0
MER 428	1	8	89.26	0		SEX:F	VD3_DEF:0
MER 429	1	0.25	918.28	0		SEX:M	VD3_DEF:0
MER 429	1	0.75	712.45	0		SEX:M	VD3_DEF:0
MER 429	1	1.5	754.41	0		SEX:M	VD3_DEF:0
MER 430	1	2	492.72	0		SEX:F	VD3_DEF:0
MER 430	1	4	291.92	0		SEX:F	VD3_DEF:0
MER 430	1	8	221.1	0		SEX:F	VD3_DEF:0
MER 431	1	0.25	295.91	0		SEX:M	VD3_DEF:0
MER 431	1	0.75	358.52	0		SEX:M	VD3_DEF:0
MER 431	1	1.5	324.39	0		SEX:M	VD3_DEF:0
MER 432	1	2	552.22	0		SEX:F	VD3_DEF:0
MER 432	1	4	312.42	0		SEX:F	VD3_DEF:0
MER 432	1	8	152.45	0		SEX:F	VD3_DEF:0
MER 433	1	2	378.66	0		SEX:M	VD3_DEF:0
MER 433	1	4	239.97	0		SEX:M	VD3_DEF:0
MER 433	1	8	112.04	0		SEX:M	VD3_DEF:0
MER 434	1	2	715.36	0		SEX:F	VD3_DEF:0
MER 434	1	4	297.86	0		SEX:F	VD3_DEF:0
MER 434	1	8	67.95	0		SEX:F	VD3_DEF:0
MER 435	1	2	784.19	0		SEX:M	VD3_DEF:0
MER 435	1	4	623.74	0		SEX:M	VD3_DEF:0
MER 435	1	8	269.34	0		SEX:M	VD3_DEF:0
MER 436	1	0.5	300.45	0		SEX:F	VD3_DEF:0
MER 436	1	1	323.98	0		SEX:F	VD3_DEF:0
MER 436	1	16	29.97	0		SEX:F	VD3_DEF:0
MER 437	1	0.5	854.61	0		SEX:M	VD3_DEF:0
MER 437	1	1	871.76	0		SEX:M	VD3_DEF:0
MER 437	1	16	18.43	0		SEX:M	VD3_DEF:0
MER 438	1	0.5	875.91	0		SEX:F	VD3_DEF:0
MER 438	1	1	614.7	0		SEX:F	VD3_DEF:0
MER 438	1	16	65.92	0		SEX:F	VD3_DEF:0
MER 439	1	0.5	443.3	0		SEX:M	VD3_DEF:0
MER 439	1	1	446.29	0		SEX:M	VD3_DEF:0
MER 439	1	16	25.62	0		SEX:M	VD3_DEF:0
MER 440	1	0.5	827.78	0		SEX:F	VD3_DEF:0
MER 440	1	1	559.39	0		SEX:F	VD3_DEF:0
MER 440	1	16	14.35	0		SEX:F	VD3_DEF:0
MER 441	1	0.5	391.17	0		SEX:M	VD3_DEF:0
MER 441	1	1	284.95	0		SEX:M	VD3_DEF:0
MER 441	1	16	92.79	0		SEX:M	VD3_DEF:0
MER 442	1	0.5	1011.08	0		SEX:F	VD3_DEF:0
MER 442	1	1	858.7	0		SEX:F	VD3_DEF:0
MER 442	1	16	7.95	0		SEX:F	VD3_DEF:0
MER 443	1	0.5	812.36	0		SEX:M	VD3_DEF:0
MER 443	1	1	564.36	0		SEX:M	VD3_DEF:0
MER 443	1	16	13.68	0		SEX:M	VD3_DEF:0
MER 444	1	0.5	796.28	0		SEX:F	VD3_DEF:0
MER 444	1	1	572.77	0		SEX:F	VD3_DEF:0
MER 444	1	16	53.43	0		SEX:F	VD3_DEF:0
MER 445	1	0.5	581.49	0		SEX:M	VD3_DEF:0
MER 445	1	1	379.97	0		SEX:M	VD3_DEF:0
MER 445	1	16	19.85	0		SEX:M	VD3_DEF:0
