# Supplementary material for: Vitamin D levels do not cause vitamin-drug interactions with dexamethasone or dasatinib in mice
Source: PLoS One. 2021 Oct 20;16(10):e0258579. doi: 10.1371/journal.pone.0258579 (PMC8528301; doi:10.1371/journal.pone.0258579)
Supplement: S6 Table — (Data supporting Fig 4A and 4B). (XLSX) [file pone.0258579.s008.xlsx]

## Sheet: Table S6
Table S6	Gene expression (qPCR) data from duodenums of C57BL/6 mice before and after DEX treatment
	*Red font indicates VD3 Suf; Green font indicates VD3 Def
	Sheet name	Description
	Male Day 0 vs. Day3.5 Dex	Fold change was calculated using day 0 (no DEX) data as control (fold change=1) vs. Day 3.5 (DEX treated) in males
	Female Day 0 vs. Day 3.5 Dex	Fold change was calculated using day 0 (no DEX) data as control (fold change=1) vs. Day 3.5 (DEX treated) in females

## Sheet: Male Day 0 vs Day3.5 Dex
Well	Sample Name	Gene	Treatment	Ct	gapdh	dCt	ddCt	2^	avg	fold	avg	sd	n
H3	MRE 401	Cyp3a11	Ctrl	17.9593	20.0245	-2.06529	0	1	1.84451	0.542149	1	0.834576	3
G3	MRE 399	Cyp3a11	Ctrl	17.7303	19.663	-1.93274	0.13255	0.912218		0.494558
F3	MRE 397	Cyp3a11	Ctrl	17.7018	21.6236	-3.92181	-1.85652	3.62132		1.96329
E3	MRE 385	Cyp3a11	3.5 Day	17.1952	20.8101	-3.61496	-1.54967	2.92749		1.58714	1.16067	0.466123	5
D3	MRE 383	Cyp3a11	3.5 Day	17.9443	20.3657	-2.42138	-0.35609	1.27995		0.693925
C3	MRE 381	Cyp3a11	3.5 Day	16.3639	19.0372	-2.67336	-0.608073	1.52422		0.826355
B3	MRE 379	Cyp3a11	3.5 Day	17.4327	20.9997	-3.56702	-1.50173	2.83181		1.53527
H4	GCD 375	Cyp3a11	Ctrl	16.8599	18.4076	-1.54773	0	1	0.789456	1.26669	1	0.232094	3
G4	GCD 373	Cyp3a11	Ctrl	17.9587	18.9203	-0.961596	0.586138	0.666124		0.843775
F4	GCD 369	Cyp3a11	Ctrl	17.9923	19.0301	-1.03778	0.509953	0.702245		0.88953
E4	GCD 345	Cyp3a11	3.5 Day	14.834	18.9743	-4.14038	-2.59265	6.03204		7.64076	3.98211	2.21182	5
D4	GCD 343	Cyp3a11	3.5 Day	16.9668	20.08	-3.11321	-1.56548	2.95976		3.74911
C4	GCD 341	Cyp3a11	3.5 Day	17.5167	19.4386	-1.9219	-0.37417	1.29609		1.64175
B4	GCD 339	Cyp3a11	3.5 Day	15.9996	19.0607	-3.06112	-1.51338	2.85479		3.61615
A4	GCD 337	Cyp3a11	3.5 Day	17.0952	20.008	-2.91277	-1.36504	2.57583		3.26279
H5	MRE 401	Cyp3a13	Ctrl	17.1593	20.0245	-2.86522	0	1	3.81393	0.262197	1	1.33861	3
G5	MRE 399	Cyp3a13	Ctrl	17.2426	19.663	-2.4204	0.444823	0.734674		0.192629
F5	MRE 397	Cyp3a13	Ctrl	15.4793	21.6236	-6.14426	-3.27904	9.70712		2.54517
E5	MRE 385	Cyp3a13	3.5 Day	17.923	20.8101	-2.88714	-0.021914	1.01531		0.26621	0.346753	0.14234	5
D5	MRE 383	Cyp3a13	3.5 Day	16.5554	20.3657	-3.81026	-0.945038	1.92524		0.504791
C5	MRE 381	Cyp3a13	3.5 Day	16.6119	19.0372	-2.42539	0.439831	0.737221		0.193297
B5	MRE 379	Cyp3a13	3.5 Day	17.4455	20.9997	-3.55426	-0.689037	1.61221		0.422715
H6	GCD 375	Cyp3a13	Ctrl	16.7398	18.4076	-1.66788	0	1	1.07486	0.930357	1	0.0608106	3
G6	GCD 373	Cyp3a13	Ctrl	17.0881	18.9203	-1.83219	-0.164314	1.12063		1.04259
F6	GCD 369	Cyp3a13	Ctrl	17.2196	19.0301	-1.81053	-0.142655	1.10393		1.02705
E6	GCD 345	Cyp3a13	3.5 Day	15.6698	18.9743	-3.30451	-1.63664	3.1094		2.89285	3.41912	1.8151	5
D6	GCD 343	Cyp3a13	3.5 Day	15.6036	20.08	-4.47636	-2.80848	7.00546		6.51758
C6	GCD 341	Cyp3a13	3.5 Day	16.6377	19.4386	-2.80091	-1.13303	2.1932		2.04046
B6	GCD 339	Cyp3a13	3.5 Day	16.1278	19.0607	-2.93283	-1.26496	2.4032		2.23583
A6	GCD 337	Cyp3a13	3.5 Day	16.4666	20.008	-3.54133	-1.87345	3.66407		3.4089
H7	MRE 401	Cyp3a25	Ctrl	19.7285	20.0245	-0.296055	0	1	2.52744	0.395658	1	1.12429	3
G7	MRE 399	Cyp3a25	Ctrl	19.7323	19.663	0.069325	0.36538	0.776264		0.307135
F7	MRE 397	Cyp3a25	Ctrl	18.79	21.6236	-2.83361	-2.53756	5.80605		2.29721
E7	MRE 385	Cyp3a25	3.5 Day	21.104	20.8101	0.293899	0.589954	0.664364		0.262861	0.192032	0.0606779	5
D7	MRE 383	Cyp3a25	3.5 Day	21.3838	20.3657	1.01817	1.31422	0.402143		0.159111
C7	MRE 381	Cyp3a25	3.5 Day	20.3794	19.0372	1.34213	1.63819	0.32126		0.127109
B7	MRE 379	Cyp3a25	3.5 Day	21.5567	20.9997	0.556947	0.853002	0.553632		0.219049
H8	GCD 375	Cyp3a25	Ctrl	19.1321	18.4076	0.724503	0	1	1.21292	0.824457	1	0.357255	3
G8	GCD 373	Cyp3a25	Ctrl	18.8696	18.9203	-0.050767	-0.77527	1.71151		1.41107
F8	GCD 369	Cyp3a25	Ctrl	19.8636	19.0301	0.833473	0.10897	0.92725		0.764477
E8	GCD 345	Cyp3a25	3.5 Day	18.7409	18.9743	-0.233446	-0.957949	1.94255		1.60155	0.879527	0.466742	5
D8	GCD 343	Cyp3a25	3.5 Day	21.3059	20.08	1.22586	0.501359	0.706441		0.58243
C8	GCD 341	Cyp3a25	3.5 Day	19.8887	19.4386	0.450031	-0.274472	1.20955		0.997223
B8	GCD 339	Cyp3a25	3.5 Day	20.8883	19.0607	1.82767	1.10316	0.465495		0.38378
A8	GCD 337	Cyp3a25	3.5 Day	20.7182	20.008	0.710223	-0.01428	1.00995		0.832658
H9	MRE 401	Cyp3a41	Ctrl	31.7244	20.0245	11.6999	0	1	16.6339	0.0601181	1	1.55763	3
G9	MRE 399	Cyp3a41	Ctrl	30.1239	19.663	10.4608	-1.23904	2.36042		0.141904
F9	MRE 397	Cyp3a41	Ctrl	27.783	21.6236	6.15944	-5.54044	46.5413		2.79798
E9	MRE 385	Cyp3a41	3.5 Day	30.9776	20.8101	10.1674	-1.53244	2.89276		0.173907	0.126799	0.074202	5
D9	MRE 383	Cyp3a41	3.5 Day	33.9487	20.3657	13.583	1.88311	0.2711		0.016298
C9	MRE 381	Cyp3a41	3.5 Day	29.2825	19.0372	10.2453	-1.45459	2.74079		0.164771
B9	MRE 379	Cyp3a41	3.5 Day	31.3593	20.9997	10.3596	-1.3403	2.53203		0.152221
H10	GCD 375	Cyp3a41	Ctrl	30.1376	18.4076	11.73	0	1	3.71061	0.269497	1	0.682755	3
G10	GCD 373	Cyp3a41	Ctrl	28.0609	18.9203	9.14055	-2.58945	6.01868		1.62202
F10	GCD 369	Cyp3a41	Ctrl	28.7198	19.0301	9.68975	-2.04025	4.11317		1.10849
E10	GCD 345	Cyp3a41	3.5 Day	29.8112	18.9743	10.8369	-0.893145	1.85722		0.500516	0.752339	0.37043	5
D10	GCD 343	Cyp3a41	3.5 Day	29.5534	20.08	9.47337	-2.25663	4.77875		1.28786
C10	GCD 341	Cyp3a41	3.5 Day	29.3277	19.4386	9.88907	-1.84093	3.58241		0.96545
B10	GCD 339	Cyp3a41	3.5 Day	30.2883	19.0607	11.2276	-0.502413	1.41658		0.381765
A10	GCD 337	Cyp3a41	3.5 Day	30.5218	20.008	10.5139	-1.21614	2.32323		0.626105
H11	MRE 401	Cyp3a44	Ctrl	23.098	20.0245	3.07341	0	1	3.17652	0.31481	1	1.32814	3
G11	MRE 399	Cyp3a44	Ctrl	23.7644	19.663	4.10135	1.02793	0.490413		0.154387
F11	MRE 397	Cyp3a44	Ctrl	21.69	21.6236	0.06637	-3.00704	8.03916		2.5308
E11	MRE 385	Cyp3a44	3.5 Day	22.1344	20.8101	1.32431	-1.7491	3.36149		1.05823	1.42411	0.684639	5
D11	MRE 383	Cyp3a44	3.5 Day	22.1827	20.3657	1.81698	-1.25643	2.38904		0.752093
C11	MRE 381	Cyp3a44	3.5 Day	19.7948	19.0372	0.757522	-2.31589	4.97912		1.56748
B11	MRE 379	Cyp3a44	3.5 Day	21.1924	20.9997	0.192695	-2.88072	7.36517		2.31863
H12	GCD 375	Cyp3a44	Ctrl	23.2283	18.4076	4.82068	0	1	1.56476	0.639075	1	0.33973	3
G12	GCD 373	Cyp3a44	Ctrl	22.7016	18.9203	3.78125	-1.03943	2.05542		1.31357
F12	GCD 369	Cyp3a44	Ctrl	23.1381	19.0301	4.10798	-0.712698	1.63887		1.04736
E12	GCD 345	Cyp3a44	3.5 Day	20.139	18.9743	1.16463	-3.65604	12.6061		8.05622	7.56863	2.31364	5
D12	GCD 343	Cyp3a44	3.5 Day	21.0497	20.08	0.969671	-3.85101	14.4301		9.2219
C12	GCD 341	Cyp3a44	3.5 Day	20.9346	19.4386	1.49595	-3.32473	10.0194		6.40316
B12	GCD 339	Cyp3a44	3.5 Day	19.9189	19.0607	0.85823	-3.96245	15.5889		9.96248
A12	GCD 337	Cyp3a44	3.5 Day	22.1125	20.008	2.10456	-2.71612	6.57102		4.19937
H3	MRE 401	1a1	Ctrl	33.3654	20.0245	13.3409	0	1	21.5761	0.0463476	1	1.63776	3
G3	MRE 399	1a1	Ctrl	32.5712	19.663	12.9082	-0.432663	1.34972		0.0625564
F3	MRE 397	1a1	Ctrl	29.0015	21.6236	7.37791	-5.96298	62.3786		2.8911
E3	MRE 385	1a1	3.5 Day	29.6208	20.8101	8.81069	-4.5302	23.1061		1.07091	0.917405	0.264326	5
D3	MRE 383	1a1	3.5 Day	29.0354	20.3657	8.66971	-4.67119	25.4781		1.18085
C3	MRE 381	1a1	3.5 Day	28.7152	19.0372	9.67801	-3.66289	12.666		0.587037
B3	MRE 379	1a1	3.5 Day	30.1766	20.9997	9.17691	-4.16398	17.926		0.830825
H4	GCD 375	1a1	Ctrl	31.7495	18.4076	13.3419	0	1	7.44325	0.13435	1	1.04329	3
G4	GCD 373	1a1	Ctrl	28.2563	18.9203	9.33596	-4.00589	16.0655		2.15839
F4	GCD 369	1a1	Ctrl	29.9757	19.0301	10.9456	-2.39624	5.26428		0.707256
E4	GCD 345	1a1	3.5 Day	29.9239	18.9743	10.9495	-2.3923	5.24995		0.70533	1.71448	1.58631	5
D4	GCD 343	1a1	3.5 Day	30.9354	20.08	10.8554	-2.48641	5.60381		0.752871
C4	GCD 341	1a1	3.5 Day	29.2357	19.4386	9.79705	-3.5448	11.6706		1.56794
B4	GCD 339	1a1	3.5 Day	27.3416	19.0607	8.28088	-5.06097	33.3813		4.48477
A4	GCD 337	1a1	3.5 Day	30.3678	20.008	10.3599	-2.98198	7.90072		1.06146
H5	MRE 401	1b1	Ctrl	17.7303	20.0245	-2.29423	0	1	2.20693	0.453118	1	1.12466	3
G5	MRE 399	1b1	Ctrl	18.2074	19.663	-1.45558	0.838649	0.559167		0.253369
F5	MRE 397	1b1	Ctrl	16.9898	21.6236	-4.63383	-2.3396	5.06162		2.29351
E5	MRE 385	1b1	3.5 Day	16.8346	20.8101	-3.97549	-1.68126	3.20707		1.45318	0.856491	0.459959	5
D5	MRE 383	1b1	3.5 Day	18.3599	20.3657	-2.00573	0.288501	0.818752		0.370992
C5	MRE 381	1b1	3.5 Day	15.6957	19.0372	-3.34156	-1.04733	2.0667		0.936458
B5	MRE 379	1b1	3.5 Day	18.1513	20.9997	-2.84842	-0.554184	1.46834		0.665331
H6	GCD 375	1b1	Ctrl	16.987	18.4076	-1.42065	0	1	0.933595	1.07113	1	0.123001	3
G6	GCD 373	1b1	Ctrl	17.8198	18.9203	-1.10051	0.320132	0.800997		0.85797
F6	GCD 369	1b1	Ctrl	17.6097	19.0301	-1.42034	0.000306	0.999788		1.0709
E6	GCD 345	1b1	3.5 Day	15.3891	18.9743	-3.58521	-2.16457	4.48332		4.80221	3.89732	1.59104	5
D6	GCD 343	1b1	3.5 Day	16.3921	20.08	-3.68791	-2.26726	4.81408		5.1565
C6	GCD 341	1b1	3.5 Day	16.6534	19.4386	-2.78519	-1.36455	2.57495		2.75811
B6	GCD 339	1b1	3.5 Day	15.388	19.0607	-3.67263	-2.25199	4.76339		5.1022
A6	GCD 337	1b1	3.5 Day	17.7454	20.008	-2.26256	-0.841913	1.79243		1.6676
H7	MRE 401	2b10	Ctrl	Undetermined	20.0245
G7	MRE 399	2b10	Ctrl	33.0777	19.663	13.4147	0	1	1.96696	0.5084	1	0.695227	2
F7	MRE 397	2b10	Ctrl	33.4854	21.6236	11.8619	-1.55283	2.93391		1.4916
E7	MRE 385	2b10	3.5 Day	32.5963	20.8101	11.7862	-1.62853	3.09198		1.57196	0.835872	0.5738	5
D7	MRE 383	2b10	3.5 Day	35.3452	20.3657	14.9795	1.56486	0.33801		0.171844
C7	MRE 381	2b10	3.5 Day	31.8618	19.0372	12.8246	-0.590109	1.50536		0.765325
B7	MRE 379	2b10	3.5 Day	33.6997	20.9997	12.7	-0.714703	1.64115		0.834358
H8	GCD 375	2b10	Ctrl	34.9938	18.4076	16.5862	0	1	1.50519	0.664366	1	0.932273	3
G8	GCD 373	2b10	Ctrl	36.7427	18.9203	17.8224	1.23621	0.424487		0.282015
F8	GCD 369	2b10	Ctrl	33.9881	19.0301	14.958	-1.62812	3.0911		2.05362
E8	GCD 345	2b10	3.5 Day	32.2416	18.9743	13.2673	-3.31887	9.97885		6.62961	11.8054	2.9139	5
D8	GCD 343	2b10	3.5 Day	32.3474	20.08	12.2674	-4.3188	19.9566		13.2585
C8	GCD 341	2b10	3.5 Day	31.6904	19.4386	12.2518	-4.33437	20.1733		13.4024
B8	GCD 339	2b10	3.5 Day	31.4116	19.0607	12.3509	-4.23523	18.8335		12.5123
A8	GCD 337	2b10	3.5 Day	32.2791	20.008	12.2711	-4.31504	19.9048		13.2241
H9	MRE 401	3a57	Ctrl	26.826	20.0245	6.80146	0	1	5.02764	0.198901	1	1.42462	3
G9	MRE 399	3a57	Ctrl	26.8124	19.663	7.1494	0.347939	0.785706		0.156277
F9	MRE 397	3a57	Ctrl	24.692	21.6236	3.06841	-3.73305	13.2972		2.64482
E9	MRE 385	3a57	3.5 Day	27.1013	20.8101	6.29113	-0.510328	1.42437		0.283309	0.274435	0.0721599	5
D9	MRE 383	3a57	3.5 Day	26.7336	20.3657	6.36797	-0.433483	1.35049		0.268613
C9	MRE 381	3a57	3.5 Day	25.9443	19.0372	6.90704	0.105579	0.929432		0.184865
B9	MRE 379	3a57	3.5 Day	26.9414	20.9997	5.94169	-0.85977	1.81475		0.360955
H10	GCD 375	3a57	Ctrl	25.6419	18.4076	7.23429	0	1	1.30194	0.768086	1	0.207669	3
G10	GCD 373	3a57	Ctrl	25.6856	18.9203	6.76528	-0.469007	1.38416		1.06315
F10	GCD 369	3a57	Ctrl	25.6587	19.0301	6.62864	-0.605641	1.52165		1.16876
E10	GCD 345	3a57	3.5 Day	25.7161	18.9743	6.74177	-0.492519	1.4069		1.08062	1.20739	0.409226	5
D10	GCD 343	3a57	3.5 Day	26.516	20.08	6.43602	-0.798268	1.73901		1.33571
C10	GCD 341	3a57	3.5 Day	26.3155	19.4386	6.87689	-0.357396	1.28111		0.984004
B10	GCD 339	3a57	3.5 Day	26.2584	19.0607	7.19768	-0.036606	1.0257		0.787825
A10	GCD 337	3a57	3.5 Day	25.975	20.008	5.96705	-1.26724	2.407		1.84879
H11	MRE 401	3a59	Ctrl	21.3862	20.0245	1.36168	0	1	4.40371	0.227081	1	1.28099	3
G11	MRE 399	3a59	Ctrl	20.6508	19.663	0.987742	-0.373934	1.29588		0.294271
F11	MRE 397	3a59	Ctrl	19.537	21.6236	-2.0866	-3.44827	10.9152		2.47865
E11	MRE 385	3a59	3.5 Day	20.8432	20.8101	0.033077	-1.3286	2.51159		0.570335	0.569023	0.151643	5
D11	MRE 383	3a59	3.5 Day	20.2424	20.3657	-0.123233	-1.48491	2.799		0.6356
C11	MRE 381	3a59	3.5 Day	19.7395	19.0372	0.702275	-0.659401	1.57943		0.358658
B11	MRE 379	3a59	3.5 Day	20.7137	20.9997	-0.285977	-1.64765	3.13324		0.711499
H12	GCD 375	3a59	Ctrl	20.8249	18.4076	2.41725	0	1	5.56989	0.179537	1	1.45691	3
G12	GCD 373	3a59	Ctrl	17.4365	18.9203	-1.48378	-3.90103	14.9391		2.68213
F12	GCD 369	3a59	Ctrl	21.8234	19.0301	2.79333	0.37608	0.770528		0.138338
E12	GCD 345	3a59	3.5 Day	18.2023	18.9743	-0.77207	-3.18932	9.12179		1.6377	0.956672	0.476308	5
D12	GCD 343	3a59	3.5 Day	20.3499	20.08	0.269926	-2.14732	4.43004		0.795356
C12	GCD 341	3a59	3.5 Day	19.1498	19.4386	-0.288814	-2.70606	6.52538		1.17155
B12	GCD 339	3a59	3.5 Day	20.4587	19.0607	1.39798	-1.01927	2.02689		0.363902
A12	GCD 337	3a59	3.5 Day	20.2429	20.008	0.234978	-2.18227	4.53867		0.814858
H5	MRE 401	bcrp	Ctrl	23.5364	20.0245	3.51186	0	1	8.05144	0.124201	1	1.49355	3
G5	MRE 399	bcrp	Ctrl	22.8905	19.663	3.2275	-0.284361	1.21787		0.151261
F5	MRE 397	bcrp	Ctrl	20.6802	21.6236	-0.943401	-4.45526	21.9365		2.72454
E5	MRE 385	bcrp	3.5 Day	25.0156	20.8101	4.20546	0.693601	0.618309	0.483089	0.0767947	0.0600003	0.0147606	5
D5	MRE 383	bcrp	3.5 Day	25.2683	20.3657	4.9026	1.39074	0.381369		0.0473665
C5	MRE 381	bcrp	3.5 Day	23.9256	19.0372	4.88832	1.37646	0.385163		0.0478378
B5	MRE 379	bcrp	3.5 Day	25.3806	20.9997	4.38089	0.869028	0.547516		0.0680022
H6	GCD 375	bcrp	Ctrl	22.1849	18.4076	3.77724	0	1	1.165	0.858369	1	0.15681	3
G6	GCD 373	bcrp	Ctrl	22.2525	18.9203	3.33223	-0.445005	1.36132		1.16851
F6	GCD 369	bcrp	Ctrl	22.6263	19.0301	3.59622	-0.181018	1.13368		0.973118
E6	GCD 345	bcrp	3.5 Day	23.1666	18.9743	4.19225	0.415011	0.750014		0.643788	0.510578	0.137743	5
D6	GCD 343	bcrp	3.5 Day	24.3417	20.08	4.26168	0.484442	0.714773		0.613539
C6	GCD 341	bcrp	3.5 Day	23.9943	19.4386	4.5557	0.778464	0.582987		0.500418
B6	GCD 339	bcrp	3.5 Day	24.389	19.0607	5.32832	1.55108	0.341255		0.292922
A6	GCD 337	bcrp	3.5 Day	24.5585	20.008	4.5505	0.773265	0.585092		0.502224
H3	MRE 401	mdr1a	Ctrl	26.7585	20.0245	6.73395	0	1	1.63558	0.611405	1	0.911011	3
G3	MRE 399	mdr1a	Ctrl	27.2111	19.663	7.54813	0.814184	0.56873		0.347724
F3	MRE 397	mdr1a	Ctrl	26.6185	21.6236	4.99496	-1.73899	3.338		2.04087
E3	MRE 385	mdr1a	3.5 Day	28.5412	20.8101	7.73102	0.997076	0.501014	0.656845	0.306323	0.619644	0.416658	5
D3	MRE 383	mdr1a	3.5 Day	27.647	20.3657	7.2813	0.547352	0.684275		0.418369
C3	MRE 381	mdr1a	3.5 Day	26.9658	19.0372	7.92856	1.19461	0.436904		0.267125
B3	MRE 379	mdr1a	3.5 Day	28.5563	20.9997	7.55659	0.822644	0.565405		0.345691
H4	GCD 375	mdr1a	Ctrl	25.6587	18.4076	7.25102	0	1	0.80344	1.24465	1	0.367159	3
G4	GCD 373	mdr1a	Ctrl	26.2513	18.9203	7.33099	0.079966	0.94608		1.17754
F4	GCD 369	mdr1a	Ctrl	27.3882	19.0301	8.35808	1.10706	0.46424		0.577815
E4	GCD 345	mdr1a	3.5 Day	27.1151	18.9743	8.14075	0.889722	0.539718		0.671759	0.801161	0.177596	5
D4	GCD 343	mdr1a	3.5 Day	27.9539	20.08	7.87392	0.622899	0.649365		0.808231
C4	GCD 341	mdr1a	3.5 Day	27.053	19.4386	7.61434	0.363313	0.777377		0.967561
B4	GCD 339	mdr1a	3.5 Day	27.4177	19.0607	8.35701	1.10598	0.464586		0.578246
A4	GCD 337	mdr1a	3.5 Day	27.6039	20.008	7.5959	0.344875	0.787376		0.980006
H9	MRE 401	mPXR	Ctrl	27.2335	20.0245	7.20897	0	1	0.866115	1.15458	1	0.370622	3
G9	MRE 399	mPXR	Ctrl	27.8724	19.663	8.20942	1.00045	0.499843		0.57711
F9	MRE 397	mPXR	Ctrl	28.697	21.6236	7.07344	-0.135536	1.0985		1.26831
E9	MRE 385	mPXR	3.5 Day	26.7821	20.8101	5.97199	-1.23699	2.35706	1.31979	2.72142	1.52381	0.813338	5
D9	MRE 383	mPXR	3.5 Day	27.3577	20.3657	6.99206	-0.216916	1.16225		1.34191
C9	MRE 381	mPXR	3.5 Day	26.4685	19.0372	7.43123	0.222259	0.857222		0.989733
B9	MRE 379	mPXR	3.5 Day	28.3565	20.9997	7.35674	0.147764	0.902648		1.04218
H10	GCD 375	mPXR	Ctrl	26.898	18.4076	8.49039	0	1	1.2628	0.791894	1	0.259922	3
G10	GCD 373	mPXR	Ctrl	26.7052	18.9203	7.78489	-0.705495	1.6307		1.29134
F10	GCD 369	mPXR	Ctrl	27.3092	19.0301	8.27915	-0.211238	1.15768		0.916761
E10	GCD 345	mPXR	3.5 Day	26.8781	18.9743	7.90378	-0.586604	1.50171		1.18919	1.35668	0.410812	5
D10	GCD 343	mPXR	3.5 Day	28.2079	20.08	8.12786	-0.362531	1.28568		1.01812
C10	GCD 341	mPXR	3.5 Day	27.582	19.4386	8.14332	-0.347066	1.27197		1.00727
B10	GCD 339	mPXR	3.5 Day	26.5048	19.0607	7.4441	-1.04629	2.06522		1.63543
A10	GCD 337	mPXR	3.5 Day	27.2106	20.008	7.20263	-1.28776	2.44148		1.9334
H7	MRE 401	mVDR	Ctrl	24.9282	20.0245	4.90365	0	1	0.713257	1.40202	1	0.505754	3
G7	MRE 399	mVDR	Ctrl	26.2646	19.663	6.60156	1.69791	0.308233		0.432148
F7	MRE 397	mVDR	Ctrl	26.7934	21.6236	5.16979	0.266144	0.831539		1.16583
E7	MRE 385	mVDR	3.5 Day	24.4688	20.8101	3.65868	-1.24497	2.37014	0.817448	3.32298	1.14608	1.45799	5
D7	MRE 383	mVDR	3.5 Day	26.453	20.3657	6.08731	1.18366	0.440234		0.617216
C7	MRE 381	mVDR	3.5 Day	25.9884	19.0372	6.95115	2.04751	0.241902		0.339151
B7	MRE 379	mVDR	3.5 Day	28.1042	20.9997	7.10446	2.20081	0.217516		0.304961
H8	GCD 375	mVDR	Ctrl	24.8361	18.4076	6.42847	0	1	0.769485	1.29957	1	0.283695	3
G8	GCD 373	mVDR	Ctrl	25.7782	18.9203	6.8579	0.429429	0.742556		0.965003
F8	GCD 369	mVDR	Ctrl	26.2799	19.0301	7.24985	0.821379	0.565901		0.735427
E8	GCD 345	mVDR	3.5 Day	27.3989	18.9743	8.42453	1.99607	0.250683		0.32578	1.02567	0.573611	5
D8	GCD 343	mVDR	3.5 Day	26.8889	20.08	6.80888	0.380412	0.768218		0.998353
C8	GCD 341	mVDR	3.5 Day	26.7806	19.4386	7.34199	0.913523	0.530887		0.689925
B8	GCD 339	mVDR	3.5 Day	25.5051	19.0607	6.44443	0.015966	0.988994		1.28527
A8	GCD 337	mVDR	3.5 Day	25.9434	20.008	5.93541	-0.493055	1.40742		1.82904
H1	MRE 401	vil	Ctrl	22.5207
G1	MRE 399	vil	Ctrl	20.6834
F1	MRE 397	vil	Ctrl	19.9266
E1	MRE 385	vil	3.5 Day	21.5693
D1	MRE 383	vil	3.5 Day	21.959
C1	MRE 381	vil	3.5 Day	20.3418
B1	MRE 379	vil	3.5 Day	22.0645
A1	MRE 377	vil	3.5 Day	23.2593
H2	GCD 375	vil	Ctrl	19.8588
G2	GCD 373	vil	Ctrl	19.9299
F2	GCD 369	vil	Ctrl	20.6945
E2	GCD 345	vil	3.5 Day	20.2203
D2	GCD 343	vil	3.5 Day	21.0401
C2	GCD 341	vil	3.5 Day	20.8487
B2	GCD 339	vil	3.5 Day	20.7017
A2	GCD 337	vil	3.5 Day	21.0998
LPL

## Sheet: Female Day 0 vs Day 3.5 Dex
Well	Well name	sample name	Gene name	Treatment	Ct	Gapdh	dCt	ddCt	fold	avg	fold chnge	avg	sd	n	avg geneCt	Gapdh avg
29	C5	MRE 388	Cyp3a11	Ctrl	15.6756	15.7599	-0.084228	0	1	1.8689	0.535075	1	1.03121	3	15.5808	16.0348
17	B5	MRE 386	Cyp3a11	Ctrl	15.6436	14.8094	0.834175	0.918403	0.529094		0.283105
5	A5	MRE 384	Cyp3a11	Ctrl	15.4232	17.5352	-2.11195	-2.02772	4.0776		2.18182
89	H5	MRE 356	Cyp3a11	3.5 Days	16.8113	17.8412	-1.02992	-0.945691	1.92611		1.03061	0.768268	0.774024	5	16.5623	16.1734
65	F5	MRE 352	Cyp3a11	3.5 Days	15.7778	14.7831	0.994671	1.0789	0.47339		0.253299
53	E5	MRE 350	Cyp3a11	3.5 Days	18.9981	15.6212	3.37691	3.46114	0.0908014		0.0485856
41	D5	MRE 348	Cyp3a11	3.5 Days	14.662	16.448	-1.78598	-1.70175	3.25295		1.74057
30	C6	GCD 340	Cyp3a11	Ctrl	16.5846	19.2973	-2.71261	0	1	1.40645	0.711008	1	0.512903	3	17.0263	20.1169
18	B6	GCD 338	Cyp3a11	Ctrl	16.7643	20.64	-3.87569	-1.16308	2.23935		1.59219
6	A6	GCD 336	Cyp3a11	Ctrl	17.7298	20.4133	-2.68349	0.02912	0.980018		0.6968
90	H6	GCD 374	Cyp3a11	3.5 Days	17.8364	23.2491	-5.41276	-2.70015	6.49869		4.62062	1.36838	1.8479	5	18.2087	20.81
78	G6	GCD 372	Cyp3a11	3.5 Days	21.6238	21.349	0.274875	2.98749	0.126089		0.0896502
66	F6	GCD 370	Cyp3a11	3.5 Days	17.0125	18.8806	-1.86813	0.844477	0.556913		0.395969
54	E6	GCD 368	Cyp3a11	3.5 Days	16.7121	19.7088	-2.99674	-0.284133	1.21768		0.865778
42	D6	GCD 366	Cyp3a11	3.5 Days	17.8587	20.8623	-3.00354	-0.290929	1.22343		0.869866
31	C7	MRE 388	cyp3a13	Ctrl	17.562	15.7599	1.80209	0	1	1.95574	0.511317	1	1.06307	3	17.4395
19	B7	MRE 386	cyp3a13	Ctrl	17.5373	14.8094	2.72791	0.925818	0.526382		0.269148
7	A7	MRE 384	cyp3a13	Ctrl	17.2193	17.5352	-0.315874	-2.11797	4.34082		2.21954
91	H7	MRE 356	cyp3a13	3.5 Days	18.5184	17.8412	0.677214	-1.12488	2.18084		1.1151	1.04247	0.559234	5	17.2339
67	F7	MRE 352	cyp3a13	3.5 Days	17.6482	14.7831	2.86506	1.06297	0.478647		0.24474
55	E7	MRE 350	cyp3a13	3.5 Days	15.8375	15.6212	0.216311	-1.58578	3.00171		1.53482
43	D7	MRE 348	cyp3a13	3.5 Days	16.9317	16.448	0.483649	-1.31845	2.49397		1.27521
32	C8	GCD 340	cyp3a13	Ctrl	18.3113	19.2973	-0.985907	0	1	1.05167	0.950864	1	0.181455	3	19.0736
20	B8	GCD 338	cyp3a13	Ctrl	19.3172	20.64	-1.32279	-0.33688	1.26302		1.20096
8	A8	GCD 336	cyp3a13	Ctrl	19.5923	20.4133	-0.821026	0.164881	0.892002		0.848173
92	H8	GCD 374	cyp3a13	3.5 Days	17.7534	23.2491	-5.49574	-4.50983	22.7821		21.6627	10.0073	7.52223	5	16.7343
80	G8	GCD 372	cyp3a13	3.5 Days	17.8451	21.349	-3.50391	-2.518	5.72789		5.44644
68	F8	GCD 370	cyp3a13	3.5 Days	15.7436	18.8806	-3.13704	-2.15113	4.44176		4.22351
56	E8	GCD 368	cyp3a13	3.5 Days	16.2867	19.7088	-3.42213	-2.43622	5.41223		5.14629
44	D8	GCD 366	cyp3a13	3.5 Days	16.0427	20.8623	-4.81962	-3.83371	14.2581		13.5575
33	C9	MRE 388	cyp3a25	Ctrl	16.8713	15.7599	1.11143	0	1	1.03574	0.965494	1	0.853319	3	17.6795
21	B9	MRE 386	cyp3a25	Ctrl	18.4744	14.8094	3.66498	2.55355	0.170335		0.164457
9	A9	MRE 384	cyp3a25	Ctrl	17.6929	17.5352	0.15769	-0.953737	1.93688		1.87005
93	H9	MRE 356	cyp3a25	3.5 Days	19.0684	17.8412	1.22719	0.115767	0.922892		0.891046	3.02902	1.60155	5	15.8698
69	F9	MRE 352	cyp3a25	3.5 Days	14.3591	14.7831	-0.423984	-1.53541	2.89871		2.79869
57	E9	MRE 350	cyp3a25	3.5 Days	14.7378	15.6212	-0.883391	-1.99482	3.98566		3.84813
45	D9	MRE 348	cyp3a25	3.5 Days	15.314	16.448	-1.13402	-2.24544	4.74183		4.57821
34	C10	GCD 340	cyp3a25	Ctrl	15.9685	19.2973	-3.32875	0	1	0.832275	1.20153	1	0.245161	3	17.0848
22	B10	GCD 338	cyp3a25	Ctrl	17.4766	20.64	-3.1634	0.165352	0.891711		1.07141
10	A10	GCD 336	cyp3a25	Ctrl	17.8093	20.4133	-2.60403	0.724719	0.605115		0.727061
94	H10	GCD 374	cyp3a25	3.5 Days	18.3516	23.2491	-4.89758	-1.56883	2.96664		3.56449	2.39572	1.31723	5	16.6613
82	G10	GCD 372	cyp3a25	3.5 Days	17.768	21.349	-3.58099	-0.252237	1.19105		1.43108
70	F10	GCD 370	cyp3a25	3.5 Days	15.5398	18.8806	-3.34081	-0.012053	1.00839		1.21161
58	E10	GCD 368	cyp3a25	3.5 Days	15.8703	19.7088	-3.83845	-0.509695	1.42375		1.71067
46	D10	GCD 366	cyp3a25	3.5 Days	15.7766	20.8623	-5.08564	-1.75689	3.37968		4.06077
35	C11	MRE 388	cyp3a44	Ctrl	16.7563	15.7599	0.99646	0	1	0.88643	1.12812	1	0.697558	3	17.5858
23	B11	MRE 386	cyp3a44	Ctrl	17.9956	14.8094	3.18626	2.1898	0.219181		0.247263
11	A11	MRE 384	cyp3a44	Ctrl	18.0054	17.5352	0.470281	-0.526179	1.44011		1.62462
95	H11	MRE 356	cyp3a44	3.5 Days	19.2168	17.8412	1.37563	0.37917	0.76888		0.867389	3.21404	2.61689	5	16.0474
71	F11	MRE 352	cyp3a44	3.5 Days	15.0399	14.7831	0.256841	-0.739619	1.66973		1.88366
59	E11	MRE 350	cyp3a44	3.5 Days	15.0917	15.6212	-0.529498	-1.52596	2.87978		3.24874
47	D11	MRE 348	cyp3a44	3.5 Days	14.8409	16.448	-1.60706	-2.60352	6.07769		6.85636
36	C12	GCD 340	cyp3a44	Ctrl	19.799	19.2973	0.501745	0	1	1.72882	0.578429	1	0.969665	3	20.2926
24	B12	GCD 338	cyp3a44	Ctrl	19.2753	20.64	-1.36467	-1.86641	3.64624		2.10909
12	A12	GCD 336	cyp3a44	Ctrl	21.8034	20.4133	1.39014	0.888394	0.540215		0.312476
96	H12	GCD 374	cyp3a44	3.5 Days	21.42	23.2491	-1.82915	-2.3309	5.03119		2.91019	1.52071	1.17813	5	20.2959
84	G12	GCD 372	cyp3a44	3.5 Days	21.6317	21.349	0.282765	-0.21898	1.16391		0.67324
72	F12	GCD 370	cyp3a44	3.5 Days	19.5733	18.8806	0.692655	0.19091	0.876053		0.506735
60	E12	GCD 368	cyp3a44	3.5 Days	19.7112	19.7088	0.00238	-0.499365	1.41359		0.817663
48	D12	GCD 366	cyp3a44	3.5 Days	19.1436	20.8623	-1.71872	-2.22046	4.66042		2.69573
25	C1	MRE 388	Gapdh	Ctrl	15.7599	21.3951	-5.6352	0	1	1.43161	0.698514	1	0.687893	3	16.0348
13	B1	MRE 386	Gapdh	Ctrl	14.8094	21.7999	-6.9905	-1.35531	2.55852		1.78716
1	A1	MRE 384	Gapdh	Ctrl	17.5352	22.7288	-5.19359	0.441604	0.736316		0.514327
85	H1	MRE 356	Gapdh	3.5 Days	17.8412	23.5054	-5.66421	-0.029017	1.02032		0.712705	0.464601	0.254734	5	16.1734
61	F1	MRE 352	Gapdh	3.5 Days	14.7831	20.2025	-5.41939	0.215807	0.861064		0.601465
49	E1	MRE 350	Gapdh	3.5 Days	15.6212	20.5018	-4.88066	0.754539	0.592736		0.414034
37	D1	MRE 348	Gapdh	3.5 Days	16.448	19.6597	-3.21165	2.42355	0.186397		0.130201
26	C2	GCD 340	Gapdh	Ctrl	19.2973	20.8624	-1.56515	0	1	0.967566	1.03352	1	0.215164	3	20.1169
14	B2	GCD 338	Gapdh	Ctrl	20.64	21.7806	-1.14059	0.424558	0.745067		0.770042
2	A2	GCD 336	Gapdh	Ctrl	20.4133	22.1896	-1.77632	-0.211176	1.15763		1.19644
86	H2	GCD 374	Gapdh	3.5 Days	23.2491	23.982	-0.732889	0.832258	0.56165		0.580477	0.292554	0.188192	5	20.81
74	G2	GCD 372	Gapdh	3.5 Days	21.349	20.2184	1.13054	2.69569	0.154354		0.159528
62	F2	GCD 370	Gapdh	3.5 Days	18.8806	18.5718	0.308827	1.87397	0.272821		0.281966
50	E2	GCD 368	Gapdh	3.5 Days	19.7088	19.6868	0.022015	1.58716	0.332826		0.343982
38	D2	GCD 366	Gapdh	3.5 Days	20.8623	19.0113	1.85101	3.41616	0.0936771		0.0968172
33	C9	MRE 388	Bcrp	Ctrl	19.2818	15.7599	3.52195	0	1	0.950959	1.05157	1	0.528694	3	19.7966
21	B9	MRE 386	Bcrp	Ctrl	19.5642	14.8094	4.75482	1.23287	0.42547		0.447411
9	A9	MRE 384	Bcrp	Ctrl	20.5437	17.5352	3.00855	-0.513397	1.42741		1.50102
93	H9	MRE 356	Bcrp	3.5 days Dex	19.1131	17.8412	1.27186	-2.25009	4.75711		5.00244	2.12618	1.94567	5	19.0681
69	F9	MRE 352	Bcrp	3.5 days Dex	18.8172	14.7831	4.03408	0.512138	0.701183		0.737343
57	E9	MRE 350	Bcrp	3.5 days Dex	18.9217	15.6212	3.30048	-0.221464	1.16592		1.22604
45	D9	MRE 348	Bcrp	3.5 days Dex	19.4206	16.448	2.97257	-0.549371	1.46345		1.53892
34	C10	GCD 340	Bcrp	Ctrl	19.3049	19.2973	0.007675	0	1	1.68381	0.59389	1	0.375415	3	19.4513
22	B10	GCD 338	Bcrp	Ctrl	19.4798	20.64	-1.16021	-1.16788	2.24682		1.33436
10	A10	GCD 336	Bcrp	Ctrl	19.5693	20.4133	-0.844023	-0.851698	1.80462		1.07175
94	H10	GCD 374	Bcrp	3.5 days Dex	20.4576	23.2491	-2.79157	-2.79925	6.96077		4.13393	2.98035	2.94008	5	19.2631
82	G10	GCD 372	Bcrp	3.5 days Dex	19.9491	21.349	-1.39988	-1.40755	2.65286		1.57551
70	F10	GCD 370	Bcrp	3.5 days Dex	20.2051	18.8806	1.32449	1.31681	0.40142		0.238399
58	E10	GCD 368	Bcrp	3.5 days Dex	18.5078	19.7088	-1.20099	-1.20866	2.31123		1.37262
46	D10	GCD 366	Bcrp	3.5 days Dex	17.1958	20.8623	-3.66651	-3.67418	12.7655		7.58131
25	C1	MRE 388	Cyp1a1	Ctrl	30.3328	15.7599	14.5729	0	1	0.428774	2.33223	1	1.15914	3	32.5342
13	B1	MRE 386	Cyp1a1	Ctrl	31.7704	14.8094	16.961	2.38812	0.191031		0.445529
1	A1	MRE 384	Cyp1a1	Ctrl	35.4996	17.5352	17.9644	3.39152	0.0952904		0.222239
85	H1	MRE 356	Cyp1a1	3.5 days Dex	32.1721	17.8412	14.3309	-0.241981	1.18262		2.75813	3.97268	3.17577	5	30.2565
61	F1	MRE 352	Cyp1a1	3.5 days Dex	27.4562	14.7831	12.6731	-1.8998	3.73161		8.70299
49	E1	MRE 350	Cyp1a1	3.5 days Dex	30.5057	15.6212	14.8845	0.3116	0.805748		1.87919
37	D1	MRE 348	Cyp1a1	3.5 days Dex	30.8919	16.448	14.4439	-0.129026	1.09356		2.55042
26	C2	GCD 340	Cyp1a1	Ctrl	33.2346	19.2973	13.9373	0	1	2.20008	0.454528	1	0.473371	3	33.0641
14	B2	GCD 338	Cyp1a1	Ctrl	33.0578	20.64	12.4177	-1.51957	2.86706		1.30316
2	A2	GCD 336	Cyp1a1	Ctrl	32.9	20.4133	12.4867	-1.45059	2.73319		1.24231
86	H2	GCD 374	Cyp1a1	3.5 days Dex	31.1451	23.2491	7.89597	-6.04135	65.8609		29.9357	16.1726	18.5139	5	31.0814
74	G2	GCD 372	Cyp1a1	3.5 days Dex	28.7745	21.349	7.42553	-6.51179	91.2522		41.4767
62	F2	GCD 370	Cyp1a1	3.5 days Dex	32.194	18.8806	13.3134	-0.62392	1.54106		0.700454
50	E2	GCD 368	Cyp1a1	3.5 days Dex	32.5965	19.7088	12.8877	-1.04966	2.07004		0.940892
38	D2	GCD 366	Cyp1a1	3.5 days Dex	30.6968	20.8623	9.83457	-4.10275	17.1811		7.80929
27	C3	MRE 388	Cyp1b1	Ctrl	17.1413	15.7599	1.38144	0	1	0.681456	1.46745	1	0.652805	3	18.3257
15	B3	MRE 386	Cyp1b1	Ctrl	18.7204	14.8094	3.911	2.52956	0.173192		0.254149
3	A3	MRE 384	Cyp1b1	Ctrl	19.1156	17.5352	1.5804	0.198961	0.871178		1.27841
87	H3	MRE 356	Cyp1b1	3.5 days Dex	18.0125	17.8412	0.171297	-1.21014	2.3136		3.39508	4.18695	2.10696	5	16.1601
63	F3	MRE 352	Cyp1b1	3.5 days Dex	15.3799	14.7831	0.596819	-0.784618	1.72264		2.52787
51	E3	MRE 350	Cyp1b1	3.5 days Dex	15.728	15.6212	0.106787	-1.27465	2.4194		3.55034
39	D3	MRE 348	Cyp1b1	3.5 days Dex	15.5199	16.448	-0.928103	-2.30954	4.95725		7.27449
28	C4	GCD 340	Cyp1b1	Ctrl	16.6312	19.2973	-2.66601	0	1	0.873381	1.14498	1	0.144017	3	17.6562
16	B4	GCD 338	Cyp1b1	Ctrl	18.392	20.64	-2.248	0.418017	0.748453		0.85696
4	A4	GCD 336	Cyp1b1	Ctrl	17.9454	20.4133	-2.4679	0.19811	0.871692		0.998065
88	H4	GCD 374	Cyp1b1	3.5 days Dex	18.5929	23.2491	-4.65622	-1.9902	3.97293		4.5489	15.6947	16.1662	5	14.9436
76	G4	GCD 372	Cyp1b1	3.5 days Dex	13.4767	21.349	-7.87227	-5.20626	36.9182		42.2704
64	F4	GCD 370	Cyp1b1	3.5 days Dex	13.764	18.8806	-5.11658	-2.45057	5.46632		6.2588
52	E4	GCD 368	Cyp1b1	3.5 days Dex	14.8177	19.7088	-4.89107	-2.22505	4.67528		5.35308
40	D4	GCD 366	Cyp1b1	3.5 days Dex	14.0666	20.8623	-6.79567	-4.12966	17.5046		20.0423
29	C5	MRE 388	Cyp2b10	Ctrl	20.7119	15.7599	4.95202	0	1	0.687456	1.45464	1	0.485713	3	21.6653
17	B5	MRE 386	Cyp2b10	Ctrl	21.3363	14.8094	6.52696	1.57494	0.335658		0.488261
5	A5	MRE 384	Cyp2b10	Ctrl	22.9477	17.5352	5.41257	0.460547	0.726711		1.0571
89	H5	MRE 356	Cyp2b10	3.5 days Dex	20.3548	17.8412	2.51362	-2.4384	5.42041		7.88473	9.0839	7.29196	5	18.8389
65	F5	MRE 352	Cyp2b10	3.5 days Dex	18.8988	14.7831	4.11569	-0.836336	1.78551		2.59727
53	E5	MRE 350	Cyp2b10	3.5 days Dex	18.4468	15.6212	2.82557	-2.12645	4.36641		6.35154
41	D5	MRE 348	Cyp2b10	3.5 days Dex	17.6551	16.448	1.20713	-3.74489	13.4068		19.502
30	C6	GCD 340	Cyp2b10	Ctrl	20.6981	19.2973	1.40084	0	1	1.39188	0.718454	1	0.419021	3	21.1179
18	B6	GCD 338	Cyp2b10	Ctrl	20.9967	20.64	0.356701	-1.04414	2.06213		1.48155
6	A6	GCD 336	Cyp2b10	Ctrl	21.659	20.4133	1.24574	-0.1551	1.1135		0.799998
90	H6	GCD 374	Cyp2b10	3.5 days Dex	22.7998	23.2491	-0.449346	-1.85018	3.60546		2.59036	3.08107	1.54706	5	20.2367
78	G6	GCD 372	Cyp2b10	3.5 days Dex	19.7612	21.349	-1.58776	-2.9886	7.93704		5.7024
66	F6	GCD 370	Cyp2b10	3.5 days Dex	19.112	18.8806	0.23141	-1.16943	2.24922		1.61596
54	E6	GCD 368	Cyp2b10	3.5 days Dex	19.2922	19.7088	-0.416544	-1.81738	3.52441		2.53213
42	D6	GCD 366	Cyp2b10	3.5 days Dex	20.2183	20.8623	-0.643993	-2.04483	4.12625		2.96452
31	C7	MRE 388	Mdr1a	Ctrl	22.4717	15.7599	6.71185	0	1	0.756502	1.32187	1	0.410354	3	23.2501
19	B7	MRE 386	Mdr1a	Ctrl	22.8184	14.8094	8.00898	1.29713	0.406936		0.537917
7	A7	MRE 384	Mdr1a	Ctrl	24.4603	17.5352	6.92514	0.213285	0.862571		1.14021
91	H7	MRE 356	Mdr1a	3.5 days Dex	23.4585	17.8412	5.6173	-1.09455	2.13547		2.82282	1.78538	0.822139	5	22.569
67	F7	MRE 352	Mdr1a	3.5 days Dex	21.5368	14.7831	6.75375	0.041893	0.97138		1.28404
55	E7	MRE 350	Mdr1a	3.5 days Dex	22.7503	15.6212	7.12913	0.417273	0.748839		0.98987
43	D7	MRE 348	Mdr1a	3.5 days Dex	22.5305	16.448	6.08249	-0.62936	1.54688		2.04478
32	C8	GCD 340	Mdr1a	Ctrl	22.898	19.2973	3.60079	0	1	1.73365	0.576816	1	0.636707	3	23.102
20	B8	GCD 338	Mdr1a	Ctrl	22.6543	20.64	2.01433	-1.58646	3.00312		1.73225
8	A8	GCD 336	Mdr1a	Ctrl	23.7537	20.4133	3.34035	-0.26044	1.19784		0.690936
92	H8	GCD 374	Mdr1a	3.5 days Dex	24.7433	23.2491	1.4942	-2.1066	4.30674		2.4842	1.33699	0.991528	5	23.5312
80	G8	GCD 372	Mdr1a	3.5 days Dex	22.9182	21.349	1.56926	-2.03153	4.08838		2.35825
68	F8	GCD 370	Mdr1a	3.5 days Dex	22.5442	18.8806	3.66355	0.062759	0.957431		0.552262
56	E8	GCD 368	Mdr1a	3.5 days Dex	23.1745	19.7088	3.46567	-0.135128	1.09819		0.633454
44	D8	GCD 366	Mdr1a	3.5 days Dex	24.2758	20.8623	3.41352	-0.187278	1.13861		0.656771
