# Supplementary material for: Vitamin D levels do not cause vitamin-drug interactions with dexamethasone or dasatinib in mice
Source: PLoS One. 2021 Oct 20;16(10):e0258579. doi: 10.1371/journal.pone.0258579 (PMC8528301; doi:10.1371/journal.pone.0258579)
Supplement: S7 Table — (Data supporting Fig 4C and 4D). (XLSX) [file pone.0258579.s009.xlsx]

## Sheet: Table S7
Table S7	Gene expression (qPCR) data from livers of C57BL/6 mice before and after DEX treatment
	*Red font indicates VD3 Suf; Green font indicates VD3 Def, *yellow boxes indicate outliers
	Sheet name	Description
	Dex effect M Liver	Fold change was calculated using day 0 (no DEX) data as control (fold change=1)
	Dex effect F Liver	Fold change was calculated using day 0 (no DEX) data as control (fold change=1)

## Sheet: Dex effect M Liver
Well	Gene	Sample Name	Treatment	Ct	Gapdh	dCt	ddCt	2^	avg	fold	avg	sd	n
H5	3a13	MRE 401	Ctrl	18.4658	17.4403	1.02549	0	1	0.575427	1.73784	1	0.683734	3
G5	3a13	MRE 399	Ctrl	19.1478	17.1314	2.01647	0.990988	0.503133		0.874364
F5	3a13	MRE 397	Ctrl	19.5073	16.3179	3.18941	2.16392	0.223149		0.387797
E5	3a13	MRE 385	3.5 Day	18.6303	16.0309	2.59938	1.57389	0.335901		0.583742	0.745492	0.125956	5
D5	3a13	MRE 383	3.5 Day	18.9364	16.9954	1.94105	0.915563	0.530137		0.921293
C5	3a13	MRE 381	3.5 Day	18.4981	16.3626	2.13546	1.10998	0.463302		0.805144
B5	3a13	MRE 379	3.5 Day	17.9411	15.6059	2.33525	1.30976	0.403388		0.701023
A5	3a13	MRE 377	3.5 Day	19.1103	16.8061	2.30423	1.27874	0.412154		0.716257
H6	3a13	GCD 375	Ctrl	20.0921	17.19	2.90217	1.87668	0.272309		0.473229	0.528983	0.113624	3
G6	3a13	GCD 373	Ctrl	19.3065	16.3445	2.962	1.93651	0.261247		0.454006
F6	3a13	GCD 369	Ctrl	19.2672	16.8443	2.42287	1.39738	0.379617		0.659714
E6	3a13	GCD 345	3.5 Day	18.609	15.6864	2.92264	1.89716	0.268472		0.46656	0.657911	0.222713	5
D6	3a13	GCD 343	3.5 Day	18.658	16.2762	2.38179	1.3563	0.390583		0.67877
C6	3a13	GCD 341	3.5 Day	18.1264	16.3048	1.8216	0.79611	0.5759		1.00082
B6	3a13	GCD 339	3.5 Day	19.3089	16.9548	2.35411	1.32862	0.398148		0.691917
A6	3a13	GCD 337	3.5 Day	19.4983	16.5283	2.97002	1.94453	0.259799		0.451488
H7	3a25	MRE 401	Ctrl	17.225	17.4403	-0.215311	0	1	0.641378	1.55914	1	0.486097	3
G7	3a25	MRE 399	Ctrl	17.9471	17.1314	0.815773	1.03108	0.489342		0.762955
F7	3a25	MRE 397	Ctrl	17.3042	16.3179	0.986296	1.20161	0.434791		0.677901
E7	3a25	MRE 385	3.5 Day	16.4325	16.0309	0.401569	0.61688	0.65208		1.01669	1.01711	0.575397	5
D7	3a25	MRE 383	3.5 Day	16.4202	16.9954	-0.575189	-0.359878	1.28332		2.00088
C7	3a25	MRE 381	3.5 Day	17.0399	16.3626	0.677317	0.892628	0.538632		0.839805
B7	3a25	MRE 379	3.5 Day	16.7085	15.6059	1.10267	1.31799	0.401094		0.625364
A7	3a25	MRE 377	3.5 Day	17.9617	16.8061	1.15563	1.37094	0.38664		0.602827
H8	3a25	GCD 375	Ctrl	17.5663	17.19	0.376304	0.591615	0.6636		1.03465	0.839797	0.348048	3
G8	3a25	GCD 373	Ctrl	17.9611	16.3445	1.61655	1.83186	0.280902		0.437966
F8	3a25	GCD 369	Ctrl	17.2038	16.8443	0.359489	0.5748	0.671379		1.04678
E8	3a25	GCD 345	3.5 Day	17.317	15.6864	1.6306	1.84591	0.27818		0.433722	0.778485	0.343173	5
D8	3a25	GCD 343	3.5 Day	17.2148	16.2762	0.938626	1.15394	0.449397		0.700675
C8	3a25	GCD 341	3.5 Day	16.7965	16.3048	0.49165	0.706961	0.612609		0.955146
B8	3a25	GCD 339	3.5 Day	17.0255	16.9548	0.07072	0.286031	0.820155		1.27874
A8	3a25	GCD 337	3.5 Day	17.8857	16.5283	1.35742	1.57273	0.336171		0.52414
H11	3a44	MRE 401	Ctrl	19.6715	17.4403	2.23116	0	1	0.390158	2.56307	1	1.35368	3
G11	3a44	MRE 399	Ctrl	22.969	17.1314	5.83765	3.60649	0.0820989		0.210425
F11	3a44	MRE 397	Ctrl	22.0493	16.3179	5.7314	3.50024	0.0883739		0.226508
E11	3a44	MRE 385	3.5 Day	19.7757	16.0309	3.74476	1.51359	0.350238		0.897682	1.46563	0.623849	5
D11	3a44	MRE 383	3.5 Day	19.3899	16.9954	2.39453	0.163371	0.892936		2.28866
C11	3a44	MRE 381	3.5 Day	20.304	16.3626	3.94137	1.71021	0.305615		0.783313
B11	3a44	MRE 379	3.5 Day	18.4476	15.6059	2.84172	0.610562	0.654942		1.67866
A11	3a44	MRE 377	3.5 Day	19.6468	16.8061	2.84072	0.60956	0.655397		1.67983
H12	3a44	GCD 375	Ctrl	22.9586	17.19	5.76862	3.53746	0.0861229		0.220739	0.399261	0.252469	3
G12	3a44	GCD 373	Ctrl	36.6738	16.3445
F12	3a44	GCD 369	Ctrl	21.2248	16.8443	4.38043	2.14927	0.225427		0.577784
E12	3a44	GCD 345	3.5 Day	19.9018	15.6864	4.21538	1.98422	0.252749		0.647814	1.19475	0.694083	5
D12	3a44	GCD 343	3.5 Day	18.9879	16.2762	2.7117	0.480542	0.716708		1.83697
C12	3a44	GCD 341	3.5 Day	13.7201	16.3048
B12	3a44	GCD 339	3.5 Day	19.7357	16.9548	2.78095	0.549785	0.683122		1.75089
A12	3a44	GCD 337	3.5 Day	20.9975	16.5283	4.46919	2.23803	0.211976		0.543308
H3	Cyp3a11	MRE 401	Ctrl	14.2637	17.4403	-3.1766	0	1	0.379052	2.63816	1	1.41872	3
G3	Cyp3a11	MRE 399	Ctrl	17.9027	17.1314	0.771381	3.94798	0.0647946		0.170938
F3	Cyp3a11	MRE 397	Ctrl	16.93	16.3179	0.612015	3.78862	0.0723624		0.190903
E3	Cyp3a11	MRE 385	3.5 Day	16.049	16.0309	0.018032	3.19463	0.109224		0.288151	0.352354	0.10342	5
D3	Cyp3a11	MRE 383	3.5 Day	16.2034	16.9954	-0.791977	2.38462	0.191495		0.505193
C3	Cyp3a11	MRE 381	3.5 Day	16.65	16.3626	0.287344	3.46395	0.0906251		0.239083
B3	Cyp3a11	MRE 379	3.5 Day	15.4206	15.6059	-0.185257	2.99134	0.125752		0.331754
A3	Cyp3a11	MRE 377	3.5 Day	16.3597	16.8061	-0.446417	2.73018	0.150707		0.397588
H4	Cyp3a11	GCD 375	Ctrl	17.1723	17.19	-0.017654	3.15895	0.11196		0.295368	0.317862	0.0504973	3
G4	Cyp3a11	GCD 373	Ctrl	16.391	16.3445	0.046497	3.2231	0.10709		0.282522
F4	Cyp3a11	GCD 369	Ctrl	16.4796	16.8443	-0.364716	2.81189	0.142409		0.375698
E4	Cyp3a11	GCD 345	3.5 Day	15.667	15.6864	-0.019353	3.15725	0.112092		0.295716	0.461465	0.17115	5
D4	Cyp3a11	GCD 343	3.5 Day	14.9154	16.2762	-1.36074	1.81586	0.284035		0.749329
C4	Cyp3a11	GCD 341	3.5 Day	15.8769	16.3048	-0.427892	2.74871	0.148784		0.392516
B4	Cyp3a11	GCD 339	3.5 Day	16.3198	16.9548	-0.634928	2.54167	0.171743		0.453086
A4	Cyp3a11	GCD 337	3.5 Day	16.0142	16.5283	-0.514072	2.66253	0.157942		0.416677
H1	GAPDH	MRE 401	Ctrl	17.4403
G1	GAPDH	MRE 399	Ctrl	17.1314
F1	GAPDH	MRE 397	Ctrl	16.3179
E1	GAPDH	MRE 385	3.5 Day	16.0309
D1	GAPDH	MRE 383	3.5 Day	16.9954
C1	GAPDH	MRE 381	3.5 Day	16.3626
B1	GAPDH	MRE 379	3.5 Day	15.6059
A1	GAPDH	MRE 377	3.5 Day	16.8061
H2	GAPDH	GCD 375	Ctrl	17.19
G2	GAPDH	GCD 373	Ctrl	16.3445
F2	GAPDH	GCD 369	Ctrl	16.8443
E2	GAPDH	GCD 345	3.5 Day	15.6864
D2	GAPDH	GCD 343	3.5 Day	16.2762
C2	GAPDH	GCD 341	3.5 Day	16.3048
B2	GAPDH	GCD 339	3.5 Day	16.9548
A2	GAPDH	GCD 337	3.5 Day	16.5283
H7	Cyp2b10	MRE 401	Ctrl	23.5856	17.436	6.14968	0	1	0.451793	2.2134	1	1.05351	3
G7	Cyp2b10	MRE 399	Ctrl	25.7317	16.7846	8.94718	2.7975	0.143836		0.318368
F7	Cyp2b10	MRE 397	Ctrl	24.6567	16.266	8.39067	2.24099	0.211542		0.468228
E7	Cyp2b10	MRE 385	3.5 Day	18.3175	15.2548	3.06268	-3.087	8.4973		18.808	71.4818	65.3521	5
D7	Cyp2b10	MRE 383	3.5 Day	16.7534	16.772	-0.018581	-6.16826	71.9172		159.182
C7	Cyp2b10	MRE 381	3.5 Day	19.4734	15.7061	3.76723	-2.38245	5.21423		11.5412
B7	Cyp2b10	MRE 379	3.5 Day	16.5368	16.1571	0.379709	-5.76997	54.5676		120.78
A7	Cyp2b10	MRE 377	3.5 Day	18.7548	17.0165	1.73836	-4.41132	21.2784		47.0978
H8	Cyp2b10	GCD 375	Ctrl	25.5659	17.795	7.77084	0	1	1.06957	0.934956	1	0.137976	3
G8	Cyp2b10	GCD 373	Ctrl	23.7753	16.3137	7.46159	-0.309258	1.23907		1.15848
F8	Cyp2b10	GCD 369	Ctrl	24.4892	16.6738	7.81533	0.044483	0.969637		0.906568
E8	Cyp2b10	GCD 345	3.5 Day	19.0846	16.2603	2.82432	-4.94652	30.8355		28.8298	63.6756	25.9065	5
D8	Cyp2b10	GCD 343	3.5 Day	17.611	16.1033	1.50775	-6.2631	76.8032		71.8076
C8	Cyp2b10	GCD 341	3.5 Day	18.557	16.5873	1.96969	-5.80115	55.7598		52.1329
B8	Cyp2b10	GCD 339	3.5 Day	18.4416	16.8205	1.62105	-6.14979	71.0022		66.3839
A8	Cyp2b10	GCD 337	3.5 Day	17.2618	16.2206	1.0412	-6.72964	106.127		99.2237
H9	Cyp3a57	MRE 401	Ctrl	29.8483	17.436	12.4123	0	1	0.387075	2.58348	1	1.3745	3
G9	Cyp3a57	MRE 399	Ctrl	32.2961	16.7846	15.5116	3.09924	0.11669		0.301466
F9	Cyp3a57	MRE 397	Ctrl	33.1672	16.266	16.9012	4.4889	0.0445356		0.115057
E9	Cyp3a57	MRE 385	3.5 Day	30.1194	15.2548	14.8645	2.45222	0.182729		0.472077	1.63358	1.09206	5
D9	Cyp3a57	MRE 383	3.5 Day	28.7946	16.772	12.0226	-0.389719	1.31014		3.38471
C9	Cyp3a57	MRE 381	3.5 Day	29.4099	15.7061	13.7038	1.29146	0.408538		1.05545
B9	Cyp3a57	MRE 379	3.5 Day	29.1486	16.1571	12.9915	0.579189	0.66934		1.72922
A9	Cyp3a57	MRE 377	3.5 Day	30.1879	17.0165	13.1715	0.759157	0.590841		1.52643
H10	Cyp3a57	GCD 375	Ctrl	32.7388	17.795	14.9437	0	1	1.00252	0.997487	1	0.148897	3
G10	Cyp3a57	GCD 373	Ctrl	31.052	16.3137	14.7383	-0.205436	1.15303		1.15014
F10	Cyp3a57	GCD 369	Ctrl	31.8444	16.6738	15.1705	0.226809	0.854523		0.852376
E10	Cyp3a57	GCD 345	3.5 Day	30.7067	16.2603	14.4464	-0.497336	1.4116		1.40806	3.22151	2.07422	5
D10	Cyp3a57	GCD 343	3.5 Day	29.5557	16.1033	13.4524	-1.49129	2.8114		2.80434
C10	Cyp3a57	GCD 341	3.5 Day	28.8958	16.5873	12.3086	-2.63516	6.21245		6.19684
B10	Cyp3a57	GCD 339	3.5 Day	29.6335	16.8205	12.8129	-2.13079	4.37957		4.36856
A10	Cyp3a57	GCD 337	3.5 Day	30.7495	16.2206	14.5289	-0.414815	1.33313		1.32978
H1	GAPDH	MRE 401	Ctrl	17.436
G1	GAPDH	MRE 399	Ctrl	16.7846
F1	GAPDH	MRE 397	Ctrl	16.266
E1	GAPDH	MRE 385	3.5 Day	15.2548
D1	GAPDH	MRE 383	3.5 Day	16.772
C1	GAPDH	MRE 381	3.5 Day	15.7061
B1	GAPDH	MRE 379	3.5 Day	16.1571
A1	GAPDH	MRE 377	3.5 Day	17.0165
H2	GAPDH	GCD 375	Ctrl	17.795
G2	GAPDH	GCD 373	Ctrl	16.3137
F2	GAPDH	GCD 369	Ctrl	16.6738
E2	GAPDH	GCD 345	3.5 Day	16.2603
D2	GAPDH	GCD 343	3.5 Day	16.1033
C2	GAPDH	GCD 341	3.5 Day	16.5873
B2	GAPDH	GCD 339	3.5 Day	16.8205
A2	GAPDH	GCD 337	3.5 Day	16.2206

## Sheet: Dex effect F Liver
Well	Gene	Sample name	Treatment	Ct	Gapdh	dCt	ddCt	2^	avg	fold	avg	sd	n	avg ct
H5	3a13	MRE 388	Ctrl	16.8238	15.3972	1.42655	0	1	0.778037	1.28529	1	0.32576	3	16.6385
G5	3a13	MRE 386	Ctrl	16.6118	14.9204	1.69146	0.264917	0.832246		1.06967
F5	3a13	MRE 384	Ctrl	16.4799	14.0587	2.42118	0.994631	0.501864		0.645039
E5	3a13	MRE 356	3.5 Day	16.4171	12.4154	4.00176	2.57521	0.167797		0.215667	0.796925	0.883347	5	16.1842
D5	3a13	MRE 354	3.5 Day	14.5625	14.0001	0.562436	-0.864111	1.82022		2.3395
C5	3a13	MRE 352	3.5 Day	16.3754	13.7285	2.64681	1.22026	0.429205		0.551651
B5	3a13	MRE 350	3.5 Day	17.0961	13.1871	3.90898	2.48243	0.178943		0.229992
A5	3a13	MRE 348	3.5 Day	16.4697	14.0547	2.41498	0.988437	0.504024		0.647815
C6	3a13	GCD 340	Ctrl	17.8055	14.2321	3.57345	0	1	1.13975	0.877382	1	0.1451	3	17.6471
B6	3a13	GCD 338	Ctrl	17.5056	14.3352	3.17037	-0.403086	1.32233		1.16019
A6	3a13	GCD 336	Ctrl	17.6303	14.1904	3.43998	-0.133471	1.09693		0.962426
H6	3a13	GCD 374	3.5 Day	15.9915	14.2552	1.73631	-1.83714	3.57301		3.13489	1.49562	1.25344	5	16.4983
G6	3a13	GCD 372	3.5 Day	17.317	13.6145	3.70243	0.128978	0.914479		0.802347
F6	3a13	GCD 370	3.5 Day	17.9229	10.7948	7.12814	3.55469	0.0851004		0.0746655
E6	3a13	GCD 368	3.5 Day	15.7466	13.6456	2.10095	-1.4725	2.77502		2.43476
D6	3a13	GCD 366	3.5 Day	15.5138	12.1737	3.3401	-0.233348	1.17556		1.03142
H7	3a25	MRE 388	Ctrl	16.6219	15.3972	1.22474	0	1	1.86688	0.535652	1	0.764427	3	15.3725
G7	3a25	MRE 386	Ctrl	16.0252	14.9204	1.10484	-0.119895	1.08666		0.58207
F7	3a25	MRE 384	Ctrl	13.4704	14.0587	-0.588374	-1.81311	3.51399		1.88228
E7	3a25	MRE 356	3.5 Day	13.9561	12.4154	1.54069	0.315955	0.803319		0.4303	0.63398	0.391431	5	14.7195
D7	3a25	MRE 354	3.5 Day	14.02	14.0001	0.019868	-1.20487	2.30516		1.23477
C7	3a25	MRE 352	3.5 Day	14.6434	13.7285	0.914892	-0.309845	1.23957		0.663981
B7	3a25	MRE 350	3.5 Day	16.0079	13.1871	2.82077	1.59604	0.330784		0.177186
A7	3a25	MRE 348	3.5 Day	14.9703	14.0547	0.915573	-0.309164	1.23899		0.663667
C8	3a25	GCD 340	Ctrl	17.5327	14.2321	3.30067	0	1	4.15905	0.24044	1	1.07697	3	16.1042
B8	3a25	GCD 338	Ctrl	14.421	14.3352	0.085741	-3.21493	9.28517		2.23253
A8	3a25	GCD 336	Ctrl	16.3588	14.1904	2.16845	-1.13222	2.19196		0.527035
H8	3a25	GCD 374	3.5 Day	14.584	14.2552	0.328823	-2.97185	7.8454		1.88635	0.733628	0.672165	5	14.9858
G8	3a25	GCD 372	3.5 Day	16.0722	13.6145	2.45769	-0.842975	1.79375		0.431288
F8	3a25	GCD 370	3.5 Day	13.7216	10.7948	2.92682	-0.373847	1.2958		0.311563
E8	3a25	GCD 368	3.5 Day	15.283	13.6456	1.63744	-1.66323	3.16726		0.761535
D8	3a25	GCD 366	3.5 Day	15.268	12.1737	3.09433	-0.206341	1.15376		0.277409
H9	3a41	MRE 388	Ctrl	16.3315	15.3972	0.934301	0	1	0.77398	1.29202	1	0.47728	3	16.247
G9	3a41	MRE 386	Ctrl	15.8923	14.9204	0.971931	0.0376305	0.974254		1.25876
F9	3a41	MRE 384	Ctrl	16.5172	14.0587	2.45844	1.52414	0.347686		0.449219
E9	3a41	MRE 356	3.5 Day	12.9032	12.4154	0.487824	-0.446477	1.36271		1.76065	1.17527	0.501493	5	14.6941
D9	3a41	MRE 354	3.5 Day	15.1368	14.0001	1.13667	0.202371	0.869121		1.12292
C9	3a41	MRE 352	3.5 Day	14.4727	13.7285	0.744179	-0.190122	1.14086		1.47402
B9	3a41	MRE 350	3.5 Day	15.73	13.1871	2.54289	1.60859	0.327919		0.423679
A9	3a41	MRE 348	3.5 Day	15.2276	14.0547	1.17289	0.238589	0.847574		1.09509
C10	3a41	GCD 340	Ctrl	23.684	14.2321	9.45196	0	1	180.529	0.00553926	1	1.3606	3	18.6474
B10	3a41	GCD 338	Ctrl	17.4628	14.3352	3.12757	-6.32438	80.1362		0.443896
A10	3a41	GCD 336	Ctrl	14.7954	14.1904	0.605049	-8.84691	460.452		2.55056
H10	3a41	GCD 374	3.5 Day	16.7007	14.2552	2.44551	-7.00645	128.573		0.7122	0.930444	0.904549	5	16.442
G10	3a41	GCD 372	3.5 Day	14.3124	13.6145	0.697836	-8.75412	431.77		2.39169
F10	3a41	GCD 370	3.5 Day	20.4786	10.7948	9.68379	0.231837	0.85155		0.00471696
E10	3a41	GCD 368	3.5 Day	15.4984	13.6456	1.85285	-7.59911	193.892		1.07402
D10	3a41	GCD 366	3.5 Day	15.2201	12.1737	3.04639	-6.40557	84.7751		0.469591
H3	Cyp3a11	MRE 388	Ctrl	14.7501	15.3972	-0.647101	0	1	2.96271	0.337529	1	1.30602	3	13.5463
G3	Cyp3a11	MRE 386	Ctrl	11.3818	14.9204	-3.53854	-2.89144	7.42008		2.5045
F3	Cyp3a11	MRE 384	Ctrl	14.5069	14.0587	0.448218	1.09532	0.468033		0.157975
E3	Cyp3a11	MRE 356	3.5 Day	13.3218	12.4154	0.906392	1.55349	0.340684		0.114991	0.408268	0.250494	5	12.8343
D3	Cyp3a11	MRE 354	3.5 Day	13.098	14.0001	-0.902115	-0.255013	1.19335		0.40279
C3	Cyp3a11	MRE 352	3.5 Day	12.3485	13.7285	-1.38002	-0.732923	1.662		0.560975
B3	Cyp3a11	MRE 350	3.5 Day	11.413	13.1871	-1.77412	-1.12701	2.18406		0.737185
A3	Cyp3a11	MRE 348	3.5 Day	13.9901	14.0547	-0.064571	0.582531	0.667791		0.225399
C4	Cyp3a11	GCD 340	Ctrl	13.5586	14.2321	-0.673463	0	1	1.61132	0.62061	1	0.998999	3	13.4298
B4	Cyp3a11	GCD 338	Ctrl	11.8806	14.3352	-2.45467	-1.7812	3.43713		2.13312
A4	Cyp3a11	GCD 336	Ctrl	14.8503	14.1904	0.659968	1.33343	0.396823		0.246273
H4	Cyp3a11	GCD 374	3.5 Day	13.4398	14.2552	-0.815366	-0.141903	1.10336		0.684756	0.591695	0.264122	5	12.461
G4	Cyp3a11	GCD 372	3.5 Day	12.3922	13.6145	-1.22239	-0.548923	1.46299		0.907948
F4	Cyp3a11	GCD 370	3.5 Day	10.3831	10.7948	-0.411629	0.261834	0.834027		0.517605
E4	Cyp3a11	GCD 368	3.5 Day	12.8895	13.6456	-0.756114	-0.082651	1.05896		0.657202
D4	Cyp3a11	GCD 366	3.5 Day	13.2006	12.1737	1.02693	1.70039	0.307703		0.190963
H1	GAPDH	MRE 388	Ctrl
G1	GAPDH	MRE 386	Ctrl
F1	GAPDH	MRE 384	Ctrl
E1	GAPDH	MRE 356	3.5 Day
D1	GAPDH	MRE 354	3.5 Day
C1	GAPDH	MRE 352	3.5 Day
B1	GAPDH	MRE 350	3.5 Day
A1	GAPDH	MRE 348	3.5 Day
H2	GAPDH	GCD 374	3.5 Day
G2	GAPDH	GCD 372	3.5 Day
F2	GAPDH	GCD 370	3.5 Day
E2	GAPDH	GCD 368	3.5 Day
D2	GAPDH	GCD 366	3.5 Day
C2	GAPDH	GCD 340	Ctrl
B2	GAPDH	GCD 338	Ctrl
A2	GAPDH	GCD 336	Ctrl
H11	Cyp3a57	MRE 388	Ctrl	29.4886	15.9605	13.5281	0	1	0.997428	1.00258	1	0.663511	3	28.4713
G11	Cyp3a57	MRE 386	Ctrl	28.8758	13.7671	15.1087	1.58061	0.334342		0.335204
F11	Cyp3a57	MRE 384	Ctrl	27.0495	14.2508	12.7987	-0.729395	1.65794		1.66222
E11	Cyp3a57	MRE 356	3.5 Day	28.8627	13.3165	15.5463	2.01819	0.246869		0.247505	0.665618	0.342281	5	28.3966
D11	Cyp3a57	MRE 354	3.5 Day	28.3957	14.6146	13.7811	0.253034	0.83913		0.841293
C11	Cyp3a57	MRE 352	3.5 Day	27.833	14.3662	13.4668	-0.061311	1.04341		1.0461
B11	Cyp3a57	MRE 350	3.5 Day	27.9873	14.1862	13.8012	0.273112	0.827533		0.829666
A11	Cyp3a57	MRE 348	3.5 Day	28.904	13.9123	14.9917	1.46361	0.362585		0.36352
C12	Cyp3a57	GCD 340	Ctrl	30.5677	14.0397	16.5279	0	1	1.13156	0.883739	1	0.195953	3	30.4074
B12	Cyp3a57	GCD 338	Ctrl	29.9893	13.9339	16.0554	-0.472547	1.38756		1.22624
A12	Cyp3a57	GCD 336	Ctrl	30.6653	14.1476	16.5177	-0.010221	1.00711		0.890022
H12	Cyp3a57	GCD 374	3.5 Day	28.9325	12.2146	16.7179	0.189952	0.876635		0.774717	2.85055	1.78048	4	28.4112
G12	Cyp3a57	GCD 372	3.5 Day
F12	Cyp3a57	GCD 370	3.5 Day	28.4719	13.3983	15.0736	-1.45431	2.74025		2.42167
E12	Cyp3a57	GCD 368	3.5 Day	28.1935	13.4915	14.702	-1.82596	3.54543		3.13323
D12	Cyp3a57	GCD 366	3.5 Day	28.0467	14.0398	14.0069	-2.52102	5.7399		5.07257
H9	Cyp2b10	MRE 388	Ctrl	22.4342	15.9605	6.47371	0	1	0.594992	1.68069	1	0.616108	3	22.0695
G9	Cyp2b10	MRE 386	Ctrl	22.0471	13.7671	8.28003	1.80632	0.285919		0.480541
F9	Cyp2b10	MRE 384	Ctrl	21.7272	14.2508	7.47643	1.00272	0.499059		0.838765
E9	Cyp2b10	MRE 356	3.5 Day	13.0926	13.3165	-0.223847	-6.69756	103.792		174.443	146.904	42.0576	5	14.1638
D9	Cyp2b10	MRE 354	3.5 Day	14.768	14.6146	0.153382	-6.32033	79.9113		134.306
C9	Cyp2b10	MRE 352	3.5 Day	14.0946	14.3662	-0.271665	-6.74537	107.29		180.322
B9	Cyp2b10	MRE 350	3.5 Day	15.1102	14.1862	0.92404	-5.54967	46.84		78.7237
A9	Cyp2b10	MRE 348	3.5 Day	13.7537	13.9123	-0.158576	-6.63229	99.2012		166.727
C10	Cyp2b10	GCD 340	Ctrl	18.7344	14.0397	4.69471	0	1	0.484873	2.0624	1	0.958326	3	20.3504
B10	Cyp2b10	GCD 338	Ctrl	21.9898	13.9339	8.05587	3.36117	0.0973169		0.200706
A10	Cyp2b10	GCD 336	Ctrl	20.3271	14.1476	6.17949	1.48479	0.357302		0.736898
H10	Cyp2b10	GCD 374	3.5 Day	14.7636	12.2146	2.549	-2.1457	4.42508		9.12627	37.0569	36.1535	5	14.3905
G10	Cyp2b10	GCD 372	3.5 Day	15.9241	12.6905	3.23368	-1.46103	2.75305		5.67787
F10	Cyp2b10	GCD 370	3.5 Day	13.3623	13.3983	-0.035964	-4.73067	26.5506		54.7578
E10	Cyp2b10	GCD 368	3.5 Day	14.6418	13.4915	1.15026	-3.54445	11.6677		24.0634
D10	Cyp2b10	GCD 366	3.5 Day	13.2606	14.0398	-0.779174	-5.47388	44.4429		91.6589
H1	GAPDH	MRE 388	Ctrl	15.9605
G1	GAPDH	MRE 386	Ctrl	13.7671
F1	GAPDH	MRE 384	Ctrl	14.2508
E1	GAPDH	MRE 356	3.5 Day	13.3165
D1	GAPDH	MRE 354	3.5 Day	14.6146
C1	GAPDH	MRE 352	3.5 Day	14.3662
B1	GAPDH	MRE 350	3.5 Day	14.1862
A1	GAPDH	MRE 348	3.5 Day	13.9123
H2	GAPDH	GCD 374	3.5 Day	12.2146
G2	GAPDH	GCD 372	3.5 Day	12.6905
F2	GAPDH	GCD 370	3.5 Day	13.3983
E2	GAPDH	GCD 368	3.5 Day	13.4915
D2	GAPDH	GCD 366	3.5 Day	14.0398
C2	GAPDH	GCD 340	Ctrl	14.0397
B2	GAPDH	GCD 338	Ctrl	13.9339
A2	GAPDH	GCD 336	Ctrl	14.1476
