# Supplementary material for: Vitamin D levels do not cause vitamin-drug interactions with dexamethasone or dasatinib in mice
Source: PLoS One. 2021 Oct 20;16(10):e0258579. doi: 10.1371/journal.pone.0258579 (PMC8528301; doi:10.1371/journal.pone.0258579)
Supplement: S8 Table — (Data supporting Fig 5). (XLSX) [file pone.0258579.s010.xlsx]

## Sheet: Table S8
Table S8	Dasatinib oral gavage PK raw data
	Sheet name	Description
	Dasatinib PK raw data	Raw data (Dasatinib plasma conc) from each mouse in each group

## Sheet: Dasatinib PK raw data 
ID	OCC	time	DV	censored	split	color	filter
1	1	0.5	270.65	0		GROUP:VD3 Suf	SEX:M
1	1	4	89.88	0		GROUP:VD3 Suf	SEX:M
1	1	8	30.721	0		GROUP:VD3 Suf	SEX:M
1	2	0.5	212.25	0		GROUP:VD3 Suf	SEX:M
1	2	4	58.696	0		GROUP:VD3 Suf	SEX:M
1	2	8	16.431	0		GROUP:VD3 Suf	SEX:M
2	1	0.5	82.77	0		GROUP:VD3 Suf	SEX:M
2	1	4	146.77	0		GROUP:VD3 Suf	SEX:M
2	1	8	73.025	0		GROUP:VD3 Suf	SEX:M
2	2	0.5	315.57	0		GROUP:VD3 Suf	SEX:M
2	2	4	194.31	0		GROUP:VD3 Suf	SEX:M
2	2	8	20.446	0		GROUP:VD3 Suf	SEX:M
3	1	0.5	208.46	0		GROUP:VD3 Suf	SEX:M
3	1	4	103.68	0		GROUP:VD3 Suf	SEX:M
3	1	8	26.015	0		GROUP:VD3 Suf	SEX:M
3	2	0.5	207.19	0		GROUP:VD3 Suf	SEX:M
3	2	4	89.2	0		GROUP:VD3 Suf	SEX:M
3	2	8	10.361	0		GROUP:VD3 Suf	SEX:M
4	1	0.5	231.05	0		GROUP:VD3 Suf	SEX:F
4	1	4	54.116	0		GROUP:VD3 Suf	SEX:F
4	1	8	22.004	0		GROUP:VD3 Suf	SEX:F
4	2	0.5	136.64	0		GROUP:VD3 Suf	SEX:F
4	2	4	63.994	0		GROUP:VD3 Suf	SEX:F
4	2	8	10.774	0		GROUP:VD3 Suf	SEX:F
5	1	0.5	144.41	0		GROUP:VD3 Suf	SEX:F
5	1	4	105.56	0		GROUP:VD3 Suf	SEX:F
5	1	8	11.198	0		GROUP:VD3 Suf	SEX:F
5	2	0.5	124.69	0		GROUP:VD3 Suf	SEX:F
5	2	4	72.682	0		GROUP:VD3 Suf	SEX:F
5	2	8	10.156	0		GROUP:VD3 Suf	SEX:F
6	1	0.5	217.29	0		GROUP:VD3 Suf	SEX:F
6	1	4	62.725	0		GROUP:VD3 Suf	SEX:F
6	1	8	14.683	0		GROUP:VD3 Suf	SEX:F
6	2	0.5	151.83	0		GROUP:VD3 Suf	SEX:F
6	2	4	42.565	0		GROUP:VD3 Suf	SEX:F
6	2	8	25.354	0		GROUP:VD3 Suf	SEX:F
7	1	0.5	194.4	0		GROUP:VD3 Def	SEX:M
7	1	4	87.779	0		GROUP:VD3 Def	SEX:M
7	1	8	16.22	0		GROUP:VD3 Def	SEX:M
7	2	0.5	177.81	0		GROUP:VD3 Def	SEX:M
7	2	4	83.212	0		GROUP:VD3 Def	SEX:M
7	2	8	15.523	0		GROUP:VD3 Def	SEX:M
8	1	0.5	240.61	0		GROUP:VD3 Def	SEX:M
8	1	4	99.618	0		GROUP:VD3 Def	SEX:M
8	1	8	11.773	0		GROUP:VD3 Def	SEX:M
8	2	0.5	117.58	0		GROUP:VD3 Def	SEX:M
8	2	4	62.561	0		GROUP:VD3 Def	SEX:M
8	2	8	13.735	0		GROUP:VD3 Def	SEX:M
9	1	0.5	267.78	0		GROUP:VD3 Def	SEX:M
9	1	4	81.306	0		GROUP:VD3 Def	SEX:M
9	1	8	10.821	0		GROUP:VD3 Def	SEX:M
9	2	0.5	209.13	0		GROUP:VD3 Def	SEX:M
9	2	4	70.903	0		GROUP:VD3 Def	SEX:M
9	2	8	13.061	0		GROUP:VD3 Def	SEX:M
10	1	0.5	149.17	0		GROUP:VD3 Def	SEX:F
10	1	4	100.34	0		GROUP:VD3 Def	SEX:F
10	1	8	25.171	0		GROUP:VD3 Def	SEX:F
10	2	0.5	187.75	0		GROUP:VD3 Def	SEX:F
10	2	4	195.94	0		GROUP:VD3 Def	SEX:F
10	2	8	55.501	0		GROUP:VD3 Def	SEX:F
11	1	0.5	206.1	0		GROUP:VD3 Def	SEX:F
11	1	4	168.82	0		GROUP:VD3 Def	SEX:F
11	1	8	33.172	0		GROUP:VD3 Def	SEX:F
11	2	0.5	128.51	0		GROUP:VD3 Def	SEX:F
11	2	4	81.369	0		GROUP:VD3 Def	SEX:F
11	2	8	13.53	0		GROUP:VD3 Def	SEX:F
12	1	0.5	158.35	0		GROUP:VD3 Def	SEX:F
12	1	4	63.047	0		GROUP:VD3 Def	SEX:F
12	1	8	43.592	0		GROUP:VD3 Def	SEX:F
12	2	0.5	161.37	0		GROUP:VD3 Def	SEX:F
12	2	4	41.635	0		GROUP:VD3 Def	SEX:F
12	2	8	52.45	0		GROUP:VD3 Def	SEX:F
13	1	0.25	109.71	0		GROUP:VD3 Suf	SEX:M
13	1	2	350.04	0		GROUP:VD3 Suf	SEX:M
13	1	24	3.9807	0		GROUP:VD3 Suf	SEX:M
13	2	0.25	107.39	0		GROUP:VD3 Suf	SEX:M
13	2	2	366.26	0		GROUP:VD3 Suf	SEX:M
13	2	24	1.8802	0		GROUP:VD3 Suf	SEX:M
14	1	0.25	87.715	0		GROUP:VD3 Suf	SEX:M
14	1	2	500	1		GROUP:VD3 Suf	SEX:M
14	1	24	1.9021	0		GROUP:VD3 Suf	SEX:M
14	2	0.25	101.99	0		GROUP:VD3 Suf	SEX:M
14	2	2	297.27	0		GROUP:VD3 Suf	SEX:M
14	2	24	3.3895	0		GROUP:VD3 Suf	SEX:M
15	1	0.25	117.65	0		GROUP:VD3 Suf	SEX:M
15	1	2	483.94	0		GROUP:VD3 Suf	SEX:M
15	1	24	9.8162	0		GROUP:VD3 Suf	SEX:M
15	2	0.25	116.5	0		GROUP:VD3 Suf	SEX:M
15	2	2	320.75	0		GROUP:VD3 Suf	SEX:M
15	2	24	3.3706	0		GROUP:VD3 Suf	SEX:M
16	1	0.25	244.67	0		GROUP:VD3 Suf	SEX:F
16	1	2	500	1		GROUP:VD3 Suf	SEX:F
16	1	24	10.835	0		GROUP:VD3 Suf	SEX:F
16	2	0.25	410.04	0		GROUP:VD3 Suf	SEX:F
16	2	2	395.48	0		GROUP:VD3 Suf	SEX:F
16	2	24	14.402	0		GROUP:VD3 Suf	SEX:F
17	1	0.25	197.71	0		GROUP:VD3 Suf	SEX:F
17	1	2	405.32	0		GROUP:VD3 Suf	SEX:F
17	1	24	2.5167	0		GROUP:VD3 Suf	SEX:F
17	2	0.25	126.39	0		GROUP:VD3 Suf	SEX:F
17	2	2	441.19	0		GROUP:VD3 Suf	SEX:F
17	2	24	1.8978	0		GROUP:VD3 Suf	SEX:F
18	1	0.25	167.43	0		GROUP:VD3 Suf	SEX:F
18	1	2	466.97	0		GROUP:VD3 Suf	SEX:F
18	1	24	1.6688	0		GROUP:VD3 Suf	SEX:F
18	2	0.25	183.93	0		GROUP:VD3 Suf	SEX:F
18	2	2	295.49	0		GROUP:VD3 Suf	SEX:F
18	2	24	1.8468	0		GROUP:VD3 Suf	SEX:F
19	1	0.25	144.72	0		GROUP:VD3 Def	SEX:M
19	1	2	500	1		GROUP:VD3 Def	SEX:M
19	1	24	6.387	0		GROUP:VD3 Def	SEX:M
19	2	0.25	165.73	0		GROUP:VD3 Def	SEX:M
19	2	2	286.95	0		GROUP:VD3 Def	SEX:M
19	2	24	2.3326	0		GROUP:VD3 Def	SEX:M
20	1	0.25	143.39	0		GROUP:VD3 Def	SEX:M
20	1	2	760.24	0		GROUP:VD3 Def	SEX:M
20	1	24	7.0494	0		GROUP:VD3 Def	SEX:M
20	2	0.25	263.27	0		GROUP:VD3 Def	SEX:M
20	2	2	376.78	0		GROUP:VD3 Def	SEX:M
20	2	24	1	1		GROUP:VD3 Def	SEX:M
21	1	0.25	275.48	0		GROUP:VD3 Def	SEX:M
21	1	2	500	1		GROUP:VD3 Def	SEX:M
21	1	24	5.7321	0		GROUP:VD3 Def	SEX:M
21	2	0.25	481.28	0		GROUP:VD3 Def	SEX:M
21	2	2	500	1		GROUP:VD3 Def	SEX:M
21	2	24	8.2798	0		GROUP:VD3 Def	SEX:M
22	1	0.25	241.55	0		GROUP:VD3 Def	SEX:F
22	1	2	434.94	0		GROUP:VD3 Def	SEX:F
22	1	24	4.3092	0		GROUP:VD3 Def	SEX:F
22	2	0.25	145.66	0		GROUP:VD3 Def	SEX:F
22	2	2	212.54	0		GROUP:VD3 Def	SEX:F
22	2	24	4.7125	0		GROUP:VD3 Def	SEX:F
23	1	0.25	36.55	0		GROUP:VD3 Def	SEX:F
23	1	2	500	1		GROUP:VD3 Def	SEX:F
23	1	24	10.186	0		GROUP:VD3 Def	SEX:F
23	2	0.25	240.93	0		GROUP:VD3 Def	SEX:F
23	2	2	436.13	0		GROUP:VD3 Def	SEX:F
23	2	24	15.418	0		GROUP:VD3 Def	SEX:F
24	1	0.25	94.266	0		GROUP:VD3 Def	SEX:F
24	1	2	323.65	0		GROUP:VD3 Def	SEX:F
24	1	24	1.6483	0		GROUP:VD3 Def	SEX:F
24	2	0.25	155.4	0		GROUP:VD3 Def	SEX:F
24	2	2	250.23	0		GROUP:VD3 Def	SEX:F
24	2	24	1.9454	0		GROUP:VD3 Def	SEX:F
25	1	0.125	49.421	0		GROUP:VD3 Suf	SEX:M
25	1	1	951	0		GROUP:VD3 Suf	SEX:M
25	1	16	5.4264	0		GROUP:VD3 Suf	SEX:M
25	2	0.125	24.172	0		GROUP:VD3 Suf	SEX:M
25	2	1	500	1		GROUP:VD3 Suf	SEX:M
25	2	16	2.5952	0		GROUP:VD3 Suf	SEX:M
26	1	0.125	35.897	0		GROUP:VD3 Suf	SEX:M
26	1	1	451.17	0		GROUP:VD3 Suf	SEX:M
26	1	16	3.4341	0		GROUP:VD3 Suf	SEX:M
26	2	0.125	82.069	0		GROUP:VD3 Suf	SEX:M
26	2	1	500	1		GROUP:VD3 Suf	SEX:M
26	2	16	16.811	0		GROUP:VD3 Suf	SEX:M
27	1	0.125	45.322	0		GROUP:VD3 Suf	SEX:M
27	1	1	806.88	0		GROUP:VD3 Suf	SEX:M
27	1	16	17.046	0		GROUP:VD3 Suf	SEX:M
27	2	0.125	177.03	0		GROUP:VD3 Suf	SEX:M
27	2	1	500	1		GROUP:VD3 Suf	SEX:M
27	2	16	18.329	0		GROUP:VD3 Suf	SEX:M
28	1	0.125	116.65	0		GROUP:VD3 Suf	SEX:F
28	1	1	448.38	0		GROUP:VD3 Suf	SEX:F
28	1	16	2.0614	0		GROUP:VD3 Suf	SEX:F
28	2	0.125	23.52	0		GROUP:VD3 Suf	SEX:F
28	2	1	500	1		GROUP:VD3 Suf	SEX:F
28	2	16	8.1466	0		GROUP:VD3 Suf	SEX:F
29	1	0.125	77.332	0		GROUP:VD3 Suf	SEX:F
29	1	1	733.56	0		GROUP:VD3 Suf	SEX:F
29	1	16	1.9898	0		GROUP:VD3 Suf	SEX:F
29	2	0.125	56.101	0		GROUP:VD3 Suf	SEX:F
29	2	1	500	1		GROUP:VD3 Suf	SEX:F
29	2	16	9.1881	0		GROUP:VD3 Suf	SEX:F
30	1	0.125	54.215	0		GROUP:VD3 Suf	SEX:F
30	1	1	211.95	0		GROUP:VD3 Suf	SEX:F
30	1	16	3.161	0		GROUP:VD3 Suf	SEX:F
30	2	0.125	69.153	0		GROUP:VD3 Suf	SEX:F
30	2	1	500	1		GROUP:VD3 Suf	SEX:F
30	2	16	6.2417	0		GROUP:VD3 Suf	SEX:F
31	1	0.125	25.956	0		GROUP:VD3 Def	SEX:M
31	1	1	1083.6	0		GROUP:VD3 Def	SEX:M
31	1	16	6.621	0		GROUP:VD3 Def	SEX:M
31	2	0.125	24.375	0		GROUP:VD3 Def	SEX:M
31	2	1	500	1		GROUP:VD3 Def	SEX:M
31	2	16	11.12	0		GROUP:VD3 Def	SEX:M
32	1	0.125	36.307	0		GROUP:VD3 Def	SEX:M
32	1	1	205.57	0		GROUP:VD3 Def	SEX:M
32	1	16	7.1303	0		GROUP:VD3 Def	SEX:M
32	2	0.125	22.768	0		GROUP:VD3 Def	SEX:M
32	2	1	500	1		GROUP:VD3 Def	SEX:M
32	2	16	8.5466	0		GROUP:VD3 Def	SEX:M
33	1	0.125	77.736	0		GROUP:VD3 Def	SEX:M
33	1	1	383.02	0		GROUP:VD3 Def	SEX:M
33	1	16	2.6046	0		GROUP:VD3 Def	SEX:M
33	2	0.125	45.897	0		GROUP:VD3 Def	SEX:M
33	2	1	500	1		GROUP:VD3 Def	SEX:M
33	2	16	7.4123	0		GROUP:VD3 Def	SEX:M
34	1	0.125	30.864	0		GROUP:VD3 Def	SEX:F
34	1	1	277.73	0		GROUP:VD3 Def	SEX:F
34	1	16	4.0154	0		GROUP:VD3 Def	SEX:F
34	2	0.125	48.964	0		GROUP:VD3 Def	SEX:F
34	2	1	173.95	0		GROUP:VD3 Def	SEX:F
34	2	16	4.3532	0		GROUP:VD3 Def	SEX:F
35	1	0.125	77.805	0		GROUP:VD3 Def	SEX:F
35	1	1	457.04	0		GROUP:VD3 Def	SEX:F
35	1	16	2.7889	0		GROUP:VD3 Def	SEX:F
35	2	0.125	29.279	0		GROUP:VD3 Def	SEX:F
35	2	1	149.3	0		GROUP:VD3 Def	SEX:F
35	2	16	6.2042	0		GROUP:VD3 Def	SEX:F
36	1	0.125	500	1		GROUP:VD3 Def	SEX:F
36	1	1	404.1	0		GROUP:VD3 Def	SEX:F
36	1	16	2.9067	0		GROUP:VD3 Def	SEX:F
36	2	0.125	44.718	0		GROUP:VD3 Def	SEX:F
36	2	1	500	1		GROUP:VD3 Def	SEX:F
36	2	16	7.8308	0		GROUP:VD3 Def	SEX:F
