# Supplementary material for: Vitamin D levels do not cause vitamin-drug interactions with dexamethasone or dasatinib in mice
Source: PLoS One. 2021 Oct 20;16(10):e0258579. doi: 10.1371/journal.pone.0258579 (PMC8528301; doi:10.1371/journal.pone.0258579)
Supplement: S9 Table — (Data supporting Fig 6). (XLSX) [file pone.0258579.s011.xlsx]

## Sheet: Table S9
Table S9	Raw data from survival study in VD3 Sufficient vs. Deficient male mice from BCR-ABL ALL when treated with Dexamethasone
	Sheet name	Description
	Schedule	Detailed schedule of DEX medicated water dosing and xenogen imaging
	injection order	Order of leukemia injection into each cage from each group
	Status	Observation, status, death during the study
	BW	Body weights of mice in the study
	ROI mean	Means of ROI on each day of Xenogen imaging
	D8 11.10.17	Xenogen images and ROI values on D8
	D12 11.14.17	Xenogen images and ROI values on D12
	D15 11.17.17	Xenogen images and ROI values on D15
	D19 11.21.17	Xenogen images and ROI values on D19
	D22 11.24.17	Xenogen images and ROI values on D22
	D26 11.28.17	Xenogen images and ROI values on D26
	D28 11.30.17	Xenogen images and ROI values on D28
	D40 12.12.17	Xenogen images and ROI values on D40
	D43 12.15.17	Xenogen images and ROI values on D43
	D46 12.18.17	Xenogen images and ROI values on D46
	D49 12.21.17	Xenogen images and ROI values on D49
	D54 12.26.17	Xenogen images and ROI values on D54

## Sheet: Schedule
MALE/B6	Protocol 631	Day	Xenogen KY51			retro-orbital injection						VD3 DEX BCR-ABL EXP6
2017-11-02	Thu	0	BCR-ABL		2000# BCR-ABL/100µl 1xPBS/mouse			2000	#/100µl 1xPBS/mouse
2017-11-03	Fri	1						200000	10
2017-11-04	Sat	2						#	ml
2017-11-05	Sun	3					BCR-ABL	P6
2017-11-06	Mon	4	DEX AM				Concn	2.87x10＾6
2017-11-07	Tue	5	DEX				Viab	0.916
2017-11-08	Wed	6	DEX				LUC Count	14594	/1x10^6	white bottome white wall plate
2017-11-09	Thu	7	DEX PM						/1x10^6	clear bottome white wall plate
2017-11-10	Fri	8		Xenogen KY51
2017-11-11	Sat	9
2017-11-12	Sun	10			10^6			10	tube
2017-11-13	Mon	11	DEX AM					1000	µl/tube	For 8 mice
2017-11-14	Tue	12	DEX	Xenogen KY51				20000	#/tube
2017-11-15	Wed	13	DEX		10^7
2017-11-16	Thu	14	DEX PM					Suspension
2017-11-17	Fri	15		Xenogen KY51	10^7			200000	cells
2017-11-18	Sat	16						10000	µl
2017-11-19	Sun	17			10^8
2017-11-20	Mon	18	DEX AM					0.0696864	9.86063
2017-11-21	Tue	19	DEX	Xenogen KY51	10^8			ml	ml
2017-11-22	Wed	20	DEX
2017-11-23	Thu	21	DEX PM					200000	10
2017-11-24	Fri	22		Xenogen KY51				#	ml
2017-11-25	Sat	23						20000	1ml
2017-11-26	Sun	24
2017-11-27	Mon	25	DEX PM					2000	0.1
2017-11-28	Tue	26	DEX	Xenogen KY51				#	ml
2017-11-29	Wed	27	DEX
2017-11-30	Thu	28	DEX AM	Xenogen KY51
2017-12-01	Fri	29
2017-12-02	Sat	30
2017-12-03	Sun	31
2017-12-04	Mon	32	DEX PM
2017-12-05	Tue	33	DEX	Xenogen KY51
2017-12-06	Wed	34	DEX
2017-12-07	Thu	35	DEX AM
2017-12-08	Fri	36		Xenogen KY51
2017-12-09	Sat	37
2017-12-10	Sun	38
2017-12-11	Mon	39	DEX PM
2017-12-12	Tue	40	DEX	Xenogen KY51
2017-12-13	Wed	41	DEX
2017-12-14	Thu	42	DEX AM
2017-12-15	Fri	43		Xenogen KY51
2017-12-16	Sat	44
2017-12-17	Sun	45
2017-12-18	Mon	46	DEX PM
2017-12-19	Tue	47	DEX	Xenogen KY51
2017-12-20	Wed	48	DEX
2017-12-21	Thu	49	DEX AM
2017-12-22	Fri	50		Xenogen KY51
2017-12-23	Sat	51
2017-12-24	Sun	52
2017-12-25	Mon	53	DEX PM
2017-12-26	Tue	54	DEX	Xenogen KY51
2017-12-27	Wed	55	DEX
2017-12-28	Thu	56	DEX AM
2017-12-29	Fri	57		Xenogen KY51
2017-12-30	Sat	58
2017-12-31	Sun	59
2018-01-01	Mon	60	DEX PM
2018-01-02	Tue	61	DEX	Xenogen KY51
2018-01-03	Wed	62	DEX
2018-01-04	Thu	63	DEX AM
2018-01-05	Fri	64		Xenogen KY51
2018-01-06	Sat	65
2018-01-07	Sun	66
2018-01-08	Mon	67	DEX PM
2018-01-09	Tue	68	DEX	Xenogen KY51
2018-01-10	Wed	69	DEX
2018-01-11	Thu	70	DEX AM
2018-01-12	Fri	71		Xenogen KY51
2018-01-13	Sat	72
2018-01-14	Sun	73
2018-01-15	Mon	74	DEX PM
2018-01-16	Tue	75	DEX	Xenogen KY51
2018-01-17	Wed	76	DEX
2018-01-18	Thu	77	DEX AM
2018-01-19	Fri	78		Xenogen KY51
2018-01-20	Sat	79
2018-01-21	Sun	80
2018-01-22	Mon	81	DEX PM
2018-01-23	Tue	82	DEX	Xenogen KY51
2018-01-24	Wed	83	DEX
2018-01-25	Thu	84	DEX AM
2018-01-26	Fri	85		Xenogen KY51
2018-01-27	Sat	86
2018-01-28	Sun	87
2018-01-29	Mon	88	DEX PM
2018-01-30	Tue	89	DEX	Xenogen KY51
2018-01-31	Wed	90	DEX
2018-02-01	Thu	91	DEX AM
2018-02-02	Fri	92		Xenogen KY51
2018-02-03	Sat	93
2018-02-04		94
2018-02-05		95	DEX PM
2018-02-06		96	DEX	Xenogen KY51
2018-02-07		97	DEX
2018-02-08		98	DEX AM
2018-02-09		99		Xenogen KY51
2018-02-10		100

## Sheet: injection order
	CC#	DOB			Order			CC#	DOB			Order
SUF	1626570	2017-06-08	MRE	176	1		DEF	1626581	2017-06-09	GCD	126	2
SUF	1626570	2017-06-08	MRE	177			DEF	1626581	2017-06-09	GCD	127
SUF	1626571	2017-06-08	MRE	178	3		DEF	1626582	2017-06-09	GCD	128	4
SUF	1626571	2017-06-08	MRE	179			DEF	1626582	2017-06-09	GCD	129
SUF	1626572	2017-06-09	MRE	180	5		DEF	1626583	2017-06-10	GCD	130	6
SUF	1626572	2017-06-09	MRE	181			DEF	1626583	2017-06-10	GCD	131
SUF	1626573	2017-06-25	MRE	182	7		DEF	1626584	2017-06-30	GCD	135	8
SUF	1626573	2017-06-25	MRE	183			DEF	1626584	2017-06-30	GCD	136
SUF	1626573	2017-06-25	MRE	184			DEF	1626584	2017-06-30	GCD	138
SUF	1626574	2017-06-25	MRE	201	9		DEF	1626585	2017-07-03	GCD	139	10
SUF	1626574	2017-06-25	MRE	186			DEF	1626585	2017-07-03	GCD	140
SUF	1626574	2017-06-25	MRE	187			DEF	1626586	2017-07-03	GCD	141	12
SUF	1626575	2017-06-30	MRE	188	11		DEF	1626586	2017-07-03	GCD	142
SUF	1626575	2017-06-30	MRE	189			DEF	1626587	2017-07-24	GCD	143	14
SUF	1626576	2017-06-30	MRE	190			DEF	1626587	2017-07-24	GCD	144
SUF	1626576	2017-07-02	MRE	191	13		DEF	1626588	2017-07-24	GCD	145	16
SUF	1626577	2017-07-24	MRE	192	15		DEF	1626588	2017-07-24	GCD	146
SUF	1626577	2017-07-24	MRE	193			DEF	1626589	2017-08-10	GCD	147	18
SUF	1626578	2017-08-06	MRE	194	17		DEF	1626589	2017-08-10	GCD	148
SUF	1626579	2017-08-19	MRE	196	19		DEF	1626590	2017-08-10	GCD	149	20
SUF	1626579	2017-08-19	MRE	197			DEF	1626590	2017-08-10	GCD	150
SUF	1626580	2017-08-19	MRE	198	21		DEF	1626590	2017-08-10	GCD	151
SUF	1626580	2017-08-19	MRE	199
SUF	1626580	2017-08-19	MRE	200

## Sheet: Status
24	CC#	DOB					Date Sac'd	Day Sac'd	Status	Report	Treatment	Report date								n=24	CC#	DOB					BW@sac	Lv@sac	Spl@sac
SUF	1626570	2017-06-08	MRE	176			2017-11-24	22	VPC	Moribund	EUTHANIZE	2017-11-23	BARBERING	Face						SUF	1626570	2017-06-08	MRE	176			24.8	1.1	0.1
SUF	1626570	2017-06-08	MRE	177			2017-11-06	4	Removed?	Abscess		2017-11-06								SUF	1626570	2017-06-08	MRE	177
SUF	1626571	2017-06-08	MRE	178						neuro signs of head bobbing	Observation	2017-11-21								SUF	1626571	2017-06-08	MRE	178
SUF	1626571	2017-06-08	MRE	179			2017-11-17	15	VPC	Moribund	EUTHANIZE	2017-11-17								SUF	1626571	2017-06-08	MRE	179
SUF	1626572	2017-06-09	MRE	180			2017-12-09	37	VPC	Moribund	EUTHANIZE	2017-11-23								SUF	1626572	2017-06-09	MRE	180
SUF	1626572	2017-06-09	MRE	181			2017-12-18	46	VPC	Moribund	EUTHANIZE	2017-12-18								SUF	1626572	2017-06-09	MRE	181			19.451	0.961	0.144
SUF	1626573	2017-06-25	MRE	182									BARBERING	Face						SUF	1626573	2017-06-25	MRE	182
SUF	1626573	2017-06-25	MRE	183			2017-12-04	32	VPC	red skin around the base of the tail	Vet tech evaluation	2017-12-04	FOUND DEAD							SUF	1626573	2017-06-25	MRE	183
SUF	1626573	2017-06-25	MRE	184			2017-12-09	37	VPC	Moribund	EUTHANIZE	2017-11-23	BARBERING	Face						SUF	1626573	2017-06-25	MRE	184
SUF	1626574	2017-06-25	MRE	185	201	204	2017-11-25	23	VPC	SCRUFFY (healed 11/20/17)	Observation	2017-11-17	Moribund	EUTHANIZE	2017-11-23					SUF	1626574	2017-06-25	MRE	185	201	204
SUF	1626574	2017-06-25	MRE	186			2017-11-27	25	VPC				scruff ,lethargic and were not using the left rear leg normally	EUTHANIZE						SUF	1626574	2017-06-25	MRE	186
SUF	1626574	2017-06-25	MRE	187			2017-12-07	35	VPC	Lethargic	EUTHANIZE	2017-11-17								SUF	1626574	2017-06-25	MRE	187			23.11	1.127	0.248
SUF	1626575	2017-06-30	MRE	188			2017-12-18	46	VPC	Moribund	EUTHANIZE	2017-12-18								SUF	1626575	2017-06-30	MRE	188			22.979	1.236	0.273
SUF	1626575	2017-06-30	MRE	189			2017-11-06	4	Removed?	Abscess		2017-11-06								SUF	1626575	2017-06-30	MRE	189
SUF	1626576	2017-06-30	MRE	190	202		2017-12-04	32		HUNCHED - SCRUFFY- LETHARGIC	Observation		SCRUFFY	lethargic and scruffy	2017-12-04					SUF	1626576	2017-06-30	MRE	190	202
SUF	1626576	2017-07-02	MRE	191			2017-11-17	15	VPC	Lethargic	EUTHANIZE	2017-11-17								SUF	1626576	2017-07-02	MRE	191
SUF	1626577	2017-07-24	MRE	192																SUF	1626577	2017-07-24	MRE	192
SUF	1626577	2017-07-24	MRE	193			2017-12-06	34	VPC	hunched and lethargic	EUTHANIZE	2017-12-06								SUF	1626577	2017-07-24	MRE	193			21.272	0.999	0.264
SUF	1626578	2017-08-06	MRE	194	203		2017-11-27	25	VPC	SCRUFFY (healed 11/20/17)	Observation	2017-11-17	scruff ,lethargic and were not using the left rear leg normally	EUTHANIZE						SUF	1626578	2017-08-06	MRE	194	203		21.323	0.919	0.224
SUF	1626579	2017-08-19	MRE	196			2017-12-31	59												SUF	1626579	2017-08-19	MRE	196
SUF	1626579	2017-08-19	MRE	197			2017-12-10	38	VPC	Moribund	EUTHANIZE	2017-11-23								SUF	1626579	2017-08-19	MRE	197
SUF	1626580	2017-08-19	MRE	198			2018-01-05	64	VPC											SUF	1626580	2017-08-19	MRE	198			18.845	0.764	0.015
SUF	1626580	2017-08-19	MRE	199			2017-12-27	55												SUF	1626580	2017-08-19	MRE	199			17.225	0.875	0.187
SUF	1626580	2017-08-19	MRE	200			2017-12-20	48	VPC	Lethargic	EUTHANIZE	2017-12-20								SUF	1626580	2017-08-19	MRE	200			18.664	0.858	0.13
22	CC#	DOB					Date Sac'd	Day Sac'd	Status	Report	Treatment	Report date								n=22	CC#	DOB
DEF	1626581	2017-06-09	GCD	126			2017-12-04	32		FOUND DEAD		2017-12-04								DEF	1626581	2017-06-09	GCD	126
DEF	1626581	2017-06-09	GCD	127			2017-12-20	48	VPC	Lethargic	EUTHANIZE	2017-12-20								DEF	1626581	2017-06-09	GCD	127			20.457	0.953	0.204
DEF	1626582	2017-06-09	GCD	128			2017-12-08	36	VPC	Lethargic	EUTHANIZE	2017-12-08								DEF	1626582	2017-06-09	GCD	128			23.874	1.333	0.3
DEF	1626582	2017-06-09	GCD	129			2017-12-20	48	VPC	Lethargic	EUTHANIZE	2017-12-20								DEF	1626582	2017-06-09	GCD	129			21.213	1.089	0.201
DEF	1626583	2017-06-10	GCD	130			2017-11-06	4	Removed?	Abscess		2017-11-06								DEF	1626583	2017-06-10	GCD	130
DEF	1626583	2017-06-10	GCD	131			2017-11-24	22	VPC	SCRUFFY	Observation	2017-11-17	Moribund	EUTHANIZE	2017-11-23					DEF	1626583	2017-06-10	GCD	131			28.3	1	n/a
DEF	1626584	2017-06-30	GCD	135			2018-01-08	67												DEF	1626584	2017-06-30	GCD	135			17.443	0.687	0.015
DEF	1626584	2017-06-30	GCD	136			2016-11-26	24	VPC	SCRUFFY enlarged spleen	EUTHANIZE	2017-11-17								DEF	1626584	2017-06-30	GCD	136			31	1.5	0.4
DEF	1626584	2017-06-30	GCD	138																DEF	1626584	2017-06-30	GCD	138
DEF	1626585	2017-07-03	GCD	139																DEF	1626585	2017-07-03	GCD	139
DEF	1626585	2017-07-03	GCD	140																DEF	1626585	2017-07-03	GCD	140
DEF	1626586	2017-07-03	GCD	141			2017-12-31	59		BARBERING bery	Observation	2017-11-17								DEF	1626586	2017-07-03	GCD	141
DEF	1626586	2017-07-03	GCD	142			2017-12-27	55		BARBERING face	Observation	2017-11-17								DEF	1626586	2017-07-03	GCD	142			20.135	1.223	0.225
DEF	1626587	2017-07-24	GCD	143																DEF	1626587	2017-07-24	GCD	143
DEF	1626587	2017-07-24	GCD	144	152		2017-11-24	22	VPC	Moribund	EUTHANIZE	2017-11-23								DEF	1626587	2017-07-24	GCD	144	152		24	1.3	0.1
DEF	1626588	2017-07-24	GCD	145	153		2018-01-03	62	VPC	Moribund	EUTHANIZE	2018-01-03								DEF	1626588	2017-07-24	GCD	145	153		24.089	1.277	0.192
DEF	1626588	2017-07-24	GCD	146			2017-12-10	38	VPC	Moribund	EUTHANIZE	2017-11-23								DEF	1626588	2017-07-24	GCD	146
DEF	1626589	2017-08-10	GCD	147			2018-01-05	64	VPC											DEF	1626589	2017-08-10	GCD	147			25.498	0.985	0.025
DEF	1626589	2017-08-10	GCD	148			2017-12-31	59												DEF	1626589	2017-08-10	GCD	148
DEF	1626590	2017-08-10	GCD	149			2018-01-08	67		THIN- SCRUFFY- HUNCHED (healed 11/20/17)	Observation	2017-11-17								DEF	1626590	2017-08-10	GCD	149			22.177	1.029	0.13
DEF	1626590	2017-08-10	GCD	150						THIN- SCRUFFY- HUNCHED (healed 11/20/17)	Observation	2017-11-17								DEF	1626590	2017-08-10	GCD	150
DEF	1626590	2017-08-10	GCD	151			2018-01-05	64		THIN- SCRUFFY- HUNCHED (healed 11/20/17)	Observation	2017-11-17								DEF	1626590	2017-08-10	GCD	151			17.714	0.808	0.092

## Sheet: BW
n=22	CC#	DOB					Date Sac'd	Day Sac'd	2017-11-07	2017-11-13	2017-11-20	2017-11-27	2017-12-04	2017-12-11
SUF	1626570	2017-06-08	MRE	176			2017-11-24	22	30.3	27.3	25.9
SUF	1626570	2017-06-08	MRE	177			2017-11-06	4
SUF	1626571	2017-06-08	MRE	178					31.1	24.5	25.7	26.4	24.5
SUF	1626571	2017-06-08	MRE	179			2017-11-17	15	25.2	24.9
SUF	1626572	2017-06-09	MRE	180					30.9	28.6	27.9	26.5	25
SUF	1626572	2017-06-09	MRE	181					24.2	22.6	23.7	23.2	22
SUF	1626573	2017-06-25	MRE	182					24.7	25.6	25	25	24.6
SUF	1626573	2017-06-25	MRE	183					24.7	25	23.2	23.4	21.8
SUF	1626573	2017-06-25	MRE	184					25.6	25.9	24.5	24.5	20.3
SUF	1626574	2017-06-25	MRE	185	201	204	2017-11-25	23	26.2	26.5	25.6
SUF	1626574	2017-06-25	MRE	186			2017-11-27	25	28.8	28.7	27.7
SUF	1626574	2017-06-25	MRE	187					27.5	28.3	27.4	27.6	25.8
SUF	1626575	2017-06-30	MRE	188					30.3	29.5	28.9	28.1	28.1
SUF	1626575	2017-06-30	MRE	189			2017-11-06	4
SUF	1626576	2017-06-30	MRE	190	202		2017-12-04	32	27.6	28.4	27.7	26.6	26.4
SUF	1626576	2017-07-02	MRE	191			2017-11-17	15	28.8	28
SUF	1626577	2017-07-24	MRE	192					30.6	30.9	27.6	26.4	28.2
SUF	1626577	2017-07-24	MRE	193					29.4	29.5	28.6	26.7	24.2
SUF	1626578	2017-08-06	MRE	194	203		2017-11-27	25	26.2	26.2	25.5
SUF	1626579	2017-08-19	MRE	196					22.8	23.1	23.6	23.6	22.6
SUF	1626579	2017-08-19	MRE	197					21.4	21.7	21.7	22.1	21.1
SUF	1626580	2017-08-19	MRE	198					21.8	20.1	21	20.8	20.1
SUF	1626580	2017-08-19	MRE	199					23	22.1	21.7	21.5	22.6
SUF	1626580	2017-08-19	MRE	200					24.6	23	22.8	22.5	23
									26.6227	25.9273	25.285	24.6813	23.7688	#DIV/0!	#DIV/0!	#DIV/0!	#DIV/0!	#DIV/0!	#DIV/0!	#DIV/0!	#DIV/0!
										-0.695455	-0.642273	-0.60375	-0.9125	#DIV/0!	#DIV/0!	#DIV/0!	#DIV/0!	#DIV/0!	#DIV/0!	#DIV/0!	#DIV/0!
										-0.0261226	-0.0247721	-0.0238778	-0.0369714	#DIV/0!	#DIV/0!	#DIV/0!	#DIV/0!	#DIV/0!	#DIV/0!	#DIV/0!	#DIV/0!
n=21	CC#	DOB							2017-11-07	2017-11-13	2017-11-20	2017-11-27	2017-12-04	2017-12-11
DEF	1626581	2017-06-09	GCD	126					26.5	26.8	25.9	25.5	25.8
DEF	1626581	2017-06-09	GCD	127					28.5	29.3	28.5	29.1	27.9
DEF	1626582	2017-06-09	GCD	128					29.9	29.5	28.8	28.6	27.8
DEF	1626582	2017-06-09	GCD	129					25.1	25.5	25.7	25.2	24.2
DEF	1626583	2017-06-10	GCD	130			2017-11-06	4
DEF	1626583	2017-06-10	GCD	131			2017-11-24	22	34.9	33	27.7
DEF	1626584	2017-06-30	GCD	135					22.3	21.6	21.3	19.6	20.7
DEF	1626584	2017-06-30	GCD	136			2016-11-26	24	32.2	33.7	34.2
DEF	1626584	2017-06-30	GCD	138					26.9	28.5	28.4	28.8	29.3
DEF	1626585	2017-07-03	GCD	139					23.8	23.4	23.3	23.4	22.2
DEF	1626585	2017-07-03	GCD	140					23.6	24.3	23.7	23.9	23.5
DEF	1626586	2017-07-03	GCD	141					24	25.3	24.1	24.3	22.6
DEF	1626586	2017-07-03	GCD	142					23.1	23.4	22.9	22.9	21.9
DEF	1626587	2017-07-24	GCD	143					27.2	29.5	27.6	28.9	28.5
DEF	1626587	2017-07-24	GCD	144	152		2017-11-24	22	27.7	27.6	26.9
DEF	1626588	2017-07-24	GCD	145					30.2	28.7	26.3	26.5	26.2
DEF	1626588	2017-07-24	GCD	146					27.1	27.4	26.3	24.9	24.4
DEF	1626589	2017-08-10	GCD	147					26.7	26.2	25.2	25.9	24.4
DEF	1626589	2017-08-10	GCD	148					23.1	23.6	22.6	23	22.4
DEF	1626590	2017-08-10	GCD	149					24	24.9	22.9	23.9	22.7
DEF	1626590	2017-08-10	GCD	150					25.9	26.3	25.3	25	25.2
DEF	1626590	2017-08-10	GCD	151					22.7	22.5	22.4	23	21.7
									26.4476	26.7143	25.7143	25.1333	24.5222	#DIV/0!	#DIV/0!	#DIV/0!	#DIV/0!	#DIV/0!	#DIV/0!	#DIV/0!	#DIV/0!
										0.266667	-1	-0.580952	-0.611111	#DIV/0!	#DIV/0!	#DIV/0!	#DIV/0!	#DIV/0!	#DIV/0!	#DIV/0!	#DIV/0!
										0.0100828	-0.0374332	-0.0225926	-0.0243148	#DIV/0!	#DIV/0!	#DIV/0!	#DIV/0!	#DIV/0!	#DIV/0!	#DIV/0!	#DIV/0!

## Sheet: ROI
	Day0	2017-11-02					after dex		Day
									8	12	15	19	22	26	28	32	35	40	43	46	49	54	56	61	64	68
n=22	CC#	DOB					Date Sac'd	Day Sac'd	2017-11-10	2017-11-14	2017-11-17	2017-11-21	2017-11-24	2017-11-28	2017-11-30	2017-12-04	2017-12-07	2017-12-12	2017-12-15	2017-12-18	2017-12-21	2017-12-26	2017-12-28	2018-01-02	2018-01-05	2018-01-09
SUF	1626570	2017-06-08	MRE	176					497000	899200	616700	4541000	527900
SUF	1626570	2017-06-08	MRE	177			2017-11-06	4
SUF	1626571	2017-06-08	MRE	178					591300	542800	356600	872300	352500	683200	542200	884800	655000	597000	434800	594100	497400	604800	732600	550600	656900	760100
SUF	1626571	2017-06-08	MRE	179			2017-11-17	15	569300	546500	367100
SUF	1626572	2017-06-09	MRE	180					540300	557500	357300	874000	510200	736800	2638000	4480000	9820000
SUF	1626572	2017-06-09	MRE	181					483000	527100	388500	1940000	388300	5573000	2472000	18300000	8630000	10100000	35400000
SUF	1626573	2017-06-25	MRE	182					543500	510300	402400	405000	335900	488000	514300	518500	1300000	1150000	883000	690300	494100	642300	797200	579700	584600	733200
SUF	1626573	2017-06-25	MRE	183					509900	464700	432900	405000	434000	418000	559700	453700
SUF	1626573	2017-06-25	MRE	184					510500	499900	446900	1630000	954400	55690000	13750000	108300000	31380000
SUF	1626574	2017-06-25	MRE	185	201	204			453100	506800	363600	603700	506700
SUF	1626574	2017-06-25	MRE	186					478500	583600	476200	8966000	9533000
SUF	1626574	2017-06-25	MRE	187					433400	488700	415900	1504000	3356000	15020000	10630000	53750000	69970000
SUF	1626575	2017-06-30	MRE	188					530900	759800	479300	2450000	584800	3300000	1152000	10420000	5240000	45800000	820900
SUF	1626575	2017-06-30	MRE	189			2017-11-06	4
SUF	1626576	2017-06-30	MRE	190	202				569200	503800	432400	542000	427100	531200	520400	502100
SUF	1626576	2017-07-02	MRE	191			2017-11-17	15	535600	572000	435700
SUF	1626577	2017-07-24	MRE	192					525200	515500	403000	1044000	574500	1691000	721300	1570000	868100	1100000	555500	1092000	1039000	6517000	5433000	27390000	15470000	18030000
SUF	1626577	2017-07-24	MRE	193					525900	560700	478100	2489000	2714000	46770000	13700000	63440000
SUF	1626578	2017-08-06	MRE	194	203				519900	858900	469100	16700000	11860000
SUF	1626579	2017-08-19	MRE	196					508300	527700	370300	463900	396800	729200	475700	695600	600100	1397000	704100	693500	492500	621200	1943000
SUF	1626579	2017-08-19	MRE	197					455800	936600	904400	11080000	2291000	26160000	9502000	20390000	40320000
SUF	1626580	2017-08-19	MRE	198					387200	512100	327100	503600	460300	703200	688400	990000	1146000	1647000	829000	1391000	386400	626600	693700	529900	626000
SUF	1626580	2017-08-19	MRE	199					405400	496200	335000	499100	484700	1148000	1095000	10530000	15380000	23420000	10600000	32980000	37030000	455000000
SUF	1626580	2017-08-19	MRE	200					435300	523400	356300	484700	506800	1400000	1090000	1690000	7541000	19080000	18400000	32740000
							SUF	av	500386	586082	437036	2899865	1859945	10065100	3.75319e+06	1.85572e+07	1.48346e+07	1.15879e+07	7.62526e+06	1.00258e+07	6.65657e+06	7.73353e+07	1919900	7262550	4334375	6.50777e+06
								sd	52591.6	136584	120345	4.24214e+06	3.08403e+06	1.70086e+07	4.83349e+06	2.97186e+07	1.98875e+07	1.45726e+07	1.14693e+07	1.4444e+07	1.35851e+07	1.6891e+08	1.81748e+06	1.16206e+07	6.42921e+06	8.14746e+06
								delta		85695.5	-149045	2.46283e+06	-1039920	8205155	-6.31191e+06	1.4804e+07	-3.72254e+06	-3.24674e+06	-3.96263e+06	2.40059e+06	-3.36928e+06	70678750	-7.54154e+07	5342650	-2928175	2.17339e+06
										0.171259	-0.254308	5.63529	-0.35861	4.4115	-0.627109	3.94438	-0.200598	-0.218862	-0.341963	0.314821	-0.336059	10.6179	-0.975174	2.78278	-0.403188	0.501431
	Day0	2017-11-02							Day
									8	12	15	19	22	26	28	32	35	40	43	46	49	54	56	61	64	68
n=21	CC#	DOB							2017-11-10	2017-11-14	2017-11-17	2017-11-21	2017-11-24	2017-11-28	2017-11-30	2017-12-04	2017-12-07	2017-12-12	2017-12-15	2017-12-18	2017-12-21	2017-12-26	2017-12-28	2018-01-02	2018-01-05	2018-01-09
DEF	1626581	2017-06-09	GCD	126					480700	524100	340600	527200		579000	581300	1580000
DEF	1626581	2017-06-09	GCD	127					473500	548800	378300	1225000		2291000	1112000	5324000	6982000	14200000	20380000	93080000
DEF	1626582	2017-06-09	GCD	128					483500	827400	974300	6420000		32170000	20990000	180200000	1493000000
DEF	1626582	2017-06-09	GCD	129					454100	545000	398400	478400		829500	1023000	796300	1552000	19400000	13250000	28220000
DEF	1626583	2017-06-10	GCD	130			2017-11-06	4
DEF	1626583	2017-06-10	GCD	131					544400	497500	376800	473200
DEF	1626584	2017-06-30	GCD	135					557900	505900	419500	550200		561400	555600	530500	667500	676500	431800	753300	382900	526600	735000	609500	614000
DEF	1626584	2017-06-30	GCD	136					565600	537200	868400	23530000
DEF	1626584	2017-06-30	GCD	138					527100	459100	448900	985100		652600	556200	515400	691600	679800	437700	729700	379500	566900	756000	643100	638800	747900
DEF	1626585	2017-07-03	GCD	139					525400	509200	336500	448900		635300	543300	527900	667600	706000	371600	784800	361800	565800	751800	667100	619000	878700
DEF	1626585	2017-07-03	GCD	140					500400	532900	436100	735400		1960000	1028000	657100	846000	701300	372000	756100	417100	575800	741600	707000	666500	738500
DEF	1626586	2017-07-03	GCD	141					544600	579300	423700	493100		690800	844200	1238000	619600	751100	449600	765700	1114000	6875000	6541000
DEF	1626586	2017-07-03	GCD	142					439600	505100	372800	449600		497700	516500	859300	636300	2743000	3709000	15570000	10780000	147800000
DEF	1626587	2017-07-24	GCD	143					502500	499700	413200	418300		535800	499300	879000	456700	638000	419100	675300	707300	1639000	789400	852100	718100	856800
DEF	1626587	2017-07-24	GCD	144	152				467200	492200	427100	427400
DEF	1626588	2017-07-24	GCD	145	153				539700	573900	413300	553700		671400	583500	974500	489000	657900	400300	753800	1021000	6009000	4197000	10480000
DEF	1626588	2017-07-24	GCD	146					588500	822800	499700	1532000		10400000	6205000	42900000	65590000
DEF	1626589	2017-08-10	GCD	147					514900	504700	404100	502800		736200	1141000	854000	781100	796700	830800	1034000	1073000	1049000	1217000	915800	1552000
DEF	1626589	2017-08-10	GCD	148					502800	416500	393300	457500		438300	480300	501200	590600	696700	1176000	5880000	30760000	180900000	228600000
DEF	1626590	2017-08-10	GCD	149					559200	636300	460300	967900		575100	517500	652600	1388000	1825000	741200	2538000	1827000	10370000	17830000	3616000	22540000
DEF	1626590	2017-08-10	GCD	150					518700	526700	373900	415700		424800	499900	502400	586800	521300	398800	640300	672100	535600	879100	792500	1018000	888300
DEF	1626590	2017-08-10	GCD	151					501000	571000	383900	657400		832900	576500	845500	783700	2932000	2721000	11280000	16210000	97880000	94320000	262400000
							DEF	av	513871	553110	454433	2.01185e+06		3.08232e+06	2.12517e+06	1.33521e+07	9.27252e+07	3195020	3.07259e+06	10897400	5.05428e+06	3.50225e+07	29779825	28168310	3545800	822040
								sd	38193	98699.2	156845	4.97415e+06		7.40389e+06	4.7512e+06	4.1595e+07	3.50398e+08	5.47135e+06	5.62393e+06	2.32307e+07	8.77661e+06	6.10176e+07	6.51253e+07	7.8132e+07	7.18543e+06	65245.2
								delta		39238.1	-98676.2	1.55741e+06		3.08232e+06	-957150	1.12269e+07	7.93731e+07	-8.95302e+07	-122427	7.82481e+06	-5.84312e+06	2.99682e+07	-5.24269e+06	-1611515	-24622510	-2723760
										0.0763578	-0.178403	3.42716	-1	#DIV/0!	-0.310529	5.28283	5.94462	-0.965543	-0.038318	2.54665	-0.536194	5.92927	-0.149695	-0.0541143	-0.874121	-0.768165
	Day0	2017-11-02							Day
									8	12	15	19	22	26	28	32	35	40	43	46	49	54	56	61	64	68
n=22	CC#	DOB					Date Sac'd	Day Sac'd	2017-11-10	2017-11-14	2017-11-17	2017-11-21	2017-11-24	2017-11-28	2017-11-30	2017-12-04	2017-12-07	2017-12-12	2017-12-15	2017-12-18	2017-12-21	2017-12-26	2017-12-28	2018-01-02	2018-01-05	2018-01-09
SUF	1626570	2017-06-08	MRE	176						0.809256	-0.314168	6.36339	-0.883748
SUF	1626570	2017-06-08	MRE	177			2017-11-06	4
SUF	1626571	2017-06-08	MRE	178						-0.0820227	-0.343036	1.44616	-0.595896	0.938156	-0.206382	0.63187	-0.25972	-0.0885496	-0.271692	0.366375	-0.162767	0.215923	0.21131	-0.24843	0.193062	0.157102
SUF	1626571	2017-06-08	MRE	179			2017-11-17	15		-0.0400492	-0.328271
SUF	1626572	2017-06-09	MRE	180						0.0318342	-0.359103	1.44612	-0.416247	0.44414	2.58035	0.698256	1.19196
SUF	1626572	2017-06-09	MRE	181						0.0913043	-0.262948	3.99356	-0.799845	13.3523	-0.556433	6.40291	-0.528415	0.170336	2.50495
SUF	1626573	2017-06-25	MRE	182						-0.0610856	-0.211444	0.00646123	-0.170617	0.452813	0.0538934	0.00816644	1.50723	-0.115385	-0.232174	-0.218233	-0.284224	0.299939	0.241165	-0.27283	0.00845265	0.254191
SUF	1626573	2017-06-25	MRE	183						-0.0886448	-0.0684312	-0.0644491	0.0716049	-0.0368664	0.338995	-0.189387
SUF	1626573	2017-06-25	MRE	184						-0.020764	-0.106021	2.64735	-0.414479	57.3508	-0.753098	6.87636	-0.710249
SUF	1626574	2017-06-25	MRE	185	201	204				0.118517	-0.282557	0.660341	-0.160676
SUF	1626574	2017-06-25	MRE	186						0.219645	-0.18403	17.8282	0.0632389
SUF	1626574	2017-06-25	MRE	187						0.127596	-0.148967	2.61625	1.23138	3.47557	-0.292277	4.05644	0.301767
SUF	1626575	2017-06-30	MRE	188						0.431155	-0.369176	4.11162	-0.761306	4.64295	-0.650909	8.04514	-0.497121	7.74046	-0.982076
SUF	1626575	2017-06-30	MRE	189			2017-11-06	4
SUF	1626576	2017-06-30	MRE	190	202					-0.114898	-0.141723	0.253469	-0.211993	0.243737	-0.0203313	-0.0351653
SUF	1626576	2017-07-02	MRE	191			2017-11-17	15		0.0679612	-0.238287
SUF	1626577	2017-07-24	MRE	192						-0.0184692	-0.218235	1.59057	-0.449713	1.94343	-0.573448	1.17663	-0.44707	0.267135	-0.495	0.965797	-0.0485348	5.27238	-0.166334	4.04141	-0.435195	0.165482
SUF	1626577	2017-07-24	MRE	193						0.0661723	-0.147316	4.20602	0.0903978	16.2329	-0.707077	3.63066
SUF	1626578	2017-08-06	MRE	194	203					0.652048	-0.453836	34.6001	-0.28982
SUF	1626579	2017-08-19	MRE	196						0.0381664	-0.298276	0.252768	-0.144643	0.837702	-0.347641	0.462266	-0.137292	1.32795	-0.495991	-0.0150547	-0.289834	0.26132	2.12782
SUF	1626579	2017-08-19	MRE	197						1.05485	-0.0343797	11.2512	-0.793231	10.4186	-0.636774	1.14586	0.97744
SUF	1626580	2017-08-19	MRE	198						0.322572	-0.361258	0.53959	-0.0859809	0.527699	-0.0210466	0.438117	0.157576	0.437173	-0.496661	0.677925	-0.722214	0.621636	0.107086	-0.236125	0.181355
SUF	1626580	2017-08-19	MRE	199						0.223976	-0.324869	0.489851	-0.0288519	1.36848	-0.0461672	8.61644	0.460589	0.522757	-0.547395	2.11132	0.122802	11.2873
SUF	1626580	2017-08-19	MRE	200						0.202389	-0.319259	0.36037	0.0455952	1.76243	-0.221429	0.550459	3.46213	1.53017	-0.0356394	0.779348
										0.18325	-0.250709	4.72995	-0.235241	7.12217	-0.128736	2.65719	0.421449	1.31023	-0.116853	0.666783	-0.230795	2.99309	0.504209	0.821007	-0.0130814	0.192258
DEF	1626581	2017-06-09	GCD	126						0.090285	-0.350124	0.547857			0.00397237	1.71805
DEF	1626581	2017-06-09	GCD	127			2017-11-06	4		0.159029	-0.310678	2.23817			-0.514622	3.78777	0.31142	1.0338	0.435211	3.56722
DEF	1626582	2017-06-09	GCD	128						0.711272	0.177544	5.58935			-0.347529	7.58504	7.28524
DEF	1626582	2017-06-09	GCD	129			2017-11-17	15		0.200176	-0.268991	0.200803			0.233273	-0.221603	0.949014	11.5	-0.31701	1.12981
DEF	1626583	2017-06-10	GCD	130
DEF	1626583	2017-06-10	GCD	131						-0.0861499	-0.242613	0.255839
DEF	1626584	2017-06-30	GCD	135						-0.0932067	-0.170785	0.311561			-0.0103313	-0.0451764	0.258247	0.0134831	-0.361715	0.744558	-0.491703	0.375294	0.395746	-0.170748	0.0073831
DEF	1626584	2017-06-30	GCD	136						-0.0502122	0.61653	26.0958
DEF	1626584	2017-06-30	GCD	138						-0.129008	-0.0222174	1.19448			-0.147717	-0.0733549	0.34187	-0.0170619	-0.356134	0.667124	-0.479923	0.493808	0.333569	-0.149339	-0.00668636	0.170789
DEF	1626585	2017-07-03	GCD	139						-0.0308337	-0.339159	0.334027			-0.144813	-0.0283453	0.264633	0.0575195	-0.473654	1.11195	-0.538991	0.563847	0.328738	-0.112663	-0.0721031	0.419548
DEF	1626585	2017-07-03	GCD	140						0.064948	-0.181648	0.68631			-0.47551	-0.360798	0.287475	-0.17104	-0.469557	1.03253	-0.448353	0.380484	0.287947	-0.0466559	-0.0572843	0.108027
DEF	1626586	2017-07-03	GCD	141						0.0637165	-0.2686	0.163795			0.222061	0.466477	-0.499515	0.212234	-0.401411	0.703069	0.454878	5.17145	-0.0485818
DEF	1626586	2017-07-03	GCD	142						0.148999	-0.261928	0.206009			0.0377738	0.663698	-0.259514	3.31086	0.352169	3.1979	-0.307643	12.7106
DEF	1626587	2017-07-24	GCD	143			2017-11-06	4		-0.00557214	-0.173104	0.0123427			-0.0681224	0.760465	-0.480432	0.396978	-0.343103	0.61131	0.0473863	1.31726	-0.518365	0.0794274	-0.157259	0.193149
DEF	1626587	2017-07-24	GCD	144	152					0.0535103	-0.132263	0.000702412
DEF	1626588	2017-07-24	GCD	145	153		2017-11-17	15		0.0633685	-0.27984	0.339705			-0.13092	0.670094	-0.498204	0.345399	-0.391549	0.883088	0.354471	4.88541	-0.301548	1.49702
DEF	1626588	2017-07-24	GCD	146						0.398131	-0.392684	2.06584			-0.403365	5.91378	0.528904
DEF	1626589	2017-08-10	GCD	147						-0.0198097	-0.199326	0.244246			0.549851	-0.251534	-0.085363	0.0199718	0.0428016	0.244584	0.0377176	-0.0223672	0.160153	-0.247494	0.694693
DEF	1626589	2017-08-10	GCD	148						-0.171639	-0.0557023	0.163234			0.0958248	0.0435145	0.178372	0.179648	0.687958	4	4.23129	4.88101	0.263682
DEF	1626590	2017-08-10	GCD	149						0.137876	-0.276599	1.10276			-0.100156	0.261063	1.12688	0.314841	-0.593863	2.42418	-0.280142	4.67597	0.719383	-0.797196	5.23341
DEF	1626590	2017-08-10	GCD	150						0.0154232	-0.290108	0.111795			0.176789	0.005001	0.167994	-0.111622	-0.234989	0.605567	0.0496642	-0.203095	0.641337	-0.0985098	0.284543	-0.127407
DEF	1626590	2017-08-10	GCD	151						0.139721	-0.327671	0.712425			-0.30784	0.466609	-0.0730928	2.74123	-0.0719645	3.14553	0.437057	5.03825	-0.0363711	1.78202
										0.0790487	-0.17857	2.02748			-0.0739657	1.18671	0.576701	1.32175	-0.166454	1.60456	0.235824	3.09753	0.185474	0.173586	0.740837	0.152821

## Sheet: D8 11.10.17
D8	2017-11-10
bining 4
smoothing none
1e4-1e6
MRE										1e4-1e6									4e3-2e4
	Image Number	ROI	Image Layer	Total Flux [p/s]	Avg Radiance [p/s/cm²/sr]	Stdev Radiance	Min Radiance	Max Radiance
176	KY20171110140252A	ROI 1	Overlay	497100	914.2	711.1	-1797	5223
188	KY20171110140252A	ROI 2	Overlay	530900	988.7	742.3	-2090	5151
196	KY20171110140252A	ROI 3	Overlay	508300	946.6	931	-1948	24060
197	KY20171110140252A	ROI 4	Overlay	455800	848.8	755	-2166	4714
203	KY20171110140252A	ROI 5	Overlay	519900	968.1	734.7	-1701	8159
178	KY20171110132403A	ROI 1	Overlay	591300	1087	774.1	-1715	6493
179	KY20171110132403A	ROI 2	Overlay	569300	1060	743.7	-1570	5295
180	KY20171110132403A	ROI 3	Overlay	540300	1006	808	-2548	6363
181	KY20171110132403A	ROI 4	Overlay	483000	899.4	732	-2311	5145
182	KY20171110123826A	ROI 1	Overlay	543500	936.8	657	-1525	4560
183	KY20171110123826A	ROI 3	Overlay	509900	882.5	727	-2216	5602
184	KY20171110123826A	ROI 5	Overlay	510500	880	669.2	-1648	4425
198	KY20171110122416A	ROI 1	Overlay	387200	667.4	636.5	-1635	3995
199	KY20171110122416A	ROI 3	Overlay	405400	736.3	718.6	-1690	4536
200	KY20171110122416A	ROI 5	Overlay	435300	750.4	607.4	-1414	4640
201	KY20171110123139A	ROI 1	Overlay	453100	781.1	649.3	-1586	5489
186	KY20171110123139A	ROI 3	Overlay	478500	828.2	760.7	-1691	6240
187	KY20171110123139A	ROI 5	Overlay	433400	747	671.6	-2158	4335
202	KY20171110133527A	ROI 1	Overlay	569200	1047	689.6	-2325	4684
191	KY20171110133527A	ROI 2	Overlay	535600	997.5	770.9	-1988	5898
192	KY20171110133527A	ROI 3	Overlay	525200	978.1	789.7	-2525	7209
193	KY20171110133527A	ROI 4	Overlay	525900	979.3	770.2	-2265	4740
GCD										1e4-1e6									4e3-2e4
	Image Number	ROI	Image Layer	Total Flux [p/s]	Avg Radiance [p/s/cm²/sr]	Stdev Radiance	Min Radiance	Max Radiance
126	KY20171110125456A	ROI 1	Overlay	480700	883.9	685.7	-1866	4836
127	KY20171110125456A	ROI 2	Overlay	473500	881.7	709.6	-1452	3864
128	KY20171110125456A	ROI 3	Overlay	483500	900.4	765.2	-1750	6074
129	KY20171110125456A	ROI 4	Overlay	454100	845.7	740.1	-2628	4922
131	KY20171110125456A	ROI 5	Overlay	544400	859.1	683	-1490	6246
135	KY20171110124407A	ROI 1	Overlay	557900	961.6	678.5	-1829	4693
136	KY20171110124407A	ROI 3	Overlay	565600	979	794	-2406	7625
138	KY20171110124407A	ROI 5	Overlay	527100	908.6	679.3	-1621	4887
139	KY20171110131220A	ROI 1	Overlay	525400	966.3	693.3	-2086	5936
140	KY20171110131220A	ROI 2	Overlay	500400	932	716	-2289	4998
141	KY20171110131220A	ROI 3	Overlay	544600	1014	770.6	-1921	5157
142	KY20171110131220A	ROI 4	Overlay	439600	818.7	728.7	-2050	4867
143	KY20171110131757A	ROI 2	Overlay	502500	935.8	764.5	-1786	6122
152	KY20171110131757A	ROI 4	Overlay	467200	870.1	763.5	-2094	9261
145	KY20171110130453A	ROI 1	Overlay	539700	992.6	705.4	-1543	5354
146	KY20171110130453A	ROI 2	Overlay	588500	1096	776.8	-1792	5773
147	KY20171110130453A	ROI 3	Overlay	514900	958.9	733.4	-1705	5427
148	KY20171110130453A	ROI 4	Overlay	502800	936.3	785.6	-2392	11380
149	KY20171110124908A	ROI 1	Overlay	559200	963.9	727.5	-1919	5649
150	KY20171110124908A	ROI 3	Overlay	518700	897.7	741.2	-1973	6245
151	KY20171110124908A	ROI 5	Overlay	501000	863.6	675.3	-1370	5461

## Sheet: D12 11.14.17
D12	2017-11-14
bining 4
smoothing none
1e4-1e6
MRE										1e4-1e6									4e3-2e4
	Image Number	ROI	Image Layer	Total Flux [p/s]	Avg Radiance [p/s/cm²/sr]	Stdev Radiance	Min Radiance	Max Radiance
176	KY20171114132538A	ROI 1	Overlay	899200	1654	1890	-1141	25910
188	KY20171114132538A	ROI 2	Overlay	759800	1415	2269	-2715	56290
196	KY20171114132538A	ROI 3	Overlay	527700	982.6	707.5	-2260	4256
197	KY20171114132538A	ROI 4	Overlay	936600	1744	1664	-1885	14490
203	KY20171114132538A	ROI 5	Overlay	858900	1599	1410	-1030	11200
178	KY20171114130951A	ROI 1	Overlay	542800	998.2	707.8	-1463	15110
179	KY20171114130951A	ROI 2	Overlay	546500	1018	766	-1944	5148
180	KY20171114130951A	ROI 3	Overlay	557500	1038	734.8	-1987	4736
181	KY20171114130951A	ROI 4	Overlay	527100	981.7	728.9	-1929	5860
182	KY20171114122823A	ROI 1	Overlay	510300	883.2	686	-1748	5958
183	KY20171114122823A	ROI 3	Overlay	464700	844	726.8	-1812	4216
184	KY20171114122823A	ROI 5	Overlay	499900	872	683.6	-1513	4699
198	KY20171114121831A	ROI 1	Overlay	512100	886.3	663.1	-1454	5882
199	KY20171114121831A	ROI 3	Overlay	496200	901.3	724.2	-2084	5695
200	KY20171114121831A	ROI 5	Overlay	523400	913	730.4	-2012	5362
201	KY20171114122335A	ROI 1	Overlay	506800	877.1	674.2	-1677	5304
186	KY20171114122335A	ROI 3	Overlay	583600	1060	1036	-2149	20230
187	KY20171114122335A	ROI 5	Overlay	488700	852.5	628.2	-1822	4098
202	KY20171114131521A	ROI 1	Overlay	503800	926.4	714.1	-1922	5808
191	KY20171114131521A	ROI 2	Overlay	572000	1065	1028	-1941	14130
192	KY20171114131521A	ROI 3	Overlay	515500	959.9	787.6	-1876	10170
193	KY20171114131521A	ROI 4	Overlay	560700	1044	867.2	-2070	8933
GCD										1e4-1e6									4e3-2e4
	Image Number	ROI	Image Layer	Total Flux [p/s]	Avg Radiance [p/s/cm²/sr]	Stdev Radiance	Min Radiance	Max Radiance
126	KY20171114124411A	ROI 1	Overlay	524100	963.7	710.8	-1488	8458
127	KY20171114124411A	ROI 2	Overlay	548800	1022	766.2	-2326	5058
128	KY20171114124411A	ROI 3	Overlay	827400	1541	1607	-2057	17930
129	KY20171114124411A	ROI 4	Overlay	545000	1015	713.9	-2142	5368
131	KY20171114124411A	ROI 5	Overlay	497500	914.9	623	-1395	5146
135	KY20171114123320A	ROI 1	Overlay	505900	875.7	659.7	-1668	5122
136	KY20171114123320A	ROI 3	Overlay	537200	975.7	814.3	-1978	5011
138	KY20171114123320A	ROI 5	Overlay	459100	791.3	665	-1900	6554
139	KY20171114125914A	ROI 1	Overlay	509200	936.5	725.8	-1907	8649
140	KY20171114125914A	ROI 2	Overlay	532900	992.4	729.1	-1885	4912
141	KY20171114125914A	ROI 3	Overlay	579300	1079	806.2	-1799	4714
142	KY20171114125914A	ROI 4	Overlay	505100	940.6	703.1	-2315	4963
143	KY20171114130429A	ROI 2	Overlay	499700	930.5	764.2	-1894	10240
152	KY20171114130429A	ROI 4	Overlay	492200	916.6	734.5	-2121	3976
145	KY20171114125352A	ROI 1	Overlay	573900	1055	1155	-1340	14750
146	KY20171114125352A	ROI 2	Overlay	822800	1532	2021	-2006	44650
147	KY20171114125352A	ROI 3	Overlay	504700	939.9	834.4	-2633	6620
148	KY20171114125352A	ROI 4	Overlay	416500	775.7	698	-2252	3756
149	KY20171114123828A	ROI 1	Overlay	636300	1165	941.1	-1318	13240
150	KY20171114123828A	ROI 3	Overlay	526700	968.6	744.7	-2197	6144
151	KY20171114123828A	ROI 5	Overlay	571000	1063	1121	-1444	21480

## Sheet: D15 11.17.17
D15	2017-11-17
bining 4
smoothing none
1e4-1e6
MRE										1e4-1e6									4e3-2e4
	Image Number	ROI	Image Layer	Total Flux [p/s]	Avg Radiance [p/s/cm²/sr]	Stdev Radiance	Min Radiance	Max Radiance
176	KY20171117084935A	ROI 1	Overlay	616700	1134	1067	-1824	9166
188	KY20171117084935A	ROI 2	Overlay	479300	892.6	778.9	-2760	5152
196	KY20171117084935A	ROI 3	Overlay	370300	689.6	714.5	-2466	5006
197	KY20171117084935A	ROI 4	Overlay	904400	1684	1787	-2079	15200
203	KY20171117084935A	ROI 5	Overlay	469100	873.6	727.6	-1867	7447
178	KY20171117083314A	ROI 1	Overlay	356600	655.8	697.1	-1933	6442
179	KY20171117083314A	ROI 2	Overlay	367100	683.5	742.3	-2357	4887
180	KY20171117083314A	ROI 3	Overlay	357300	665.3	768.9	-2341	5975
181	KY20171117083314A	ROI 4	Overlay	388500	723.4	738.4	-2796	5733
182	KY20171117075116A	ROI 1	Overlay	402400	631.6	654.3	-1830	5311
183	KY20171117075116A	ROI 3	Overlay	432900	703.2	1072	-1849	32580
184	KY20171117075116A	ROI 5	Overlay	446900	712	757.7	-2284	12520
198	KY20171117074110A	ROI 1	Overlay	327100	513.3	672.8	-2239	7089
199	KY20171117074110A	ROI 3	Overlay	335000	544.2	698.2	-2241	4016
200	KY20171117074110A	ROI 5	Overlay	356300	567.6	614.5	-1693	4943
202	KY20171117083907A	ROI 1	Overlay	432400	795.2	700.4	-1599	13480
191	KY20171117083907A	ROI 2	Overlay	435700	811.4	1111	-2395	37720
192	KY20171117083907A	ROI 3	Overlay	403000	750.4	728.1	-2267	4076
193	KY20171117083907A	ROI 4	Overlay	478100	890.3	895.2	-2484	15930
204	KY20171117074616A	ROI 1	Overlay	363600	570.7	650.1	-2354	5975
186	KY20171117074616A	ROI 3	Overlay	476200	773.4	935.1	-1857	10640
187	KY20171117074616A	ROI 5	Overlay	415900	662.5	701.4	-1810	6000
GCD										1e4-1e6									4e3-2e4
	Image Number	ROI	Image Layer	Total Flux [p/s]	Avg Radiance [p/s/cm²/sr]	Stdev Radiance	Min Radiance	Max Radiance
126	KY20171117080750A	ROI 1	Overlay	340600	626.4	645.5	-1946	5701
127	KY20171117080750A	ROI 2	Overlay	378300	704.6	739.9	-2450	4520
128	KY20171117080750A	ROI 3	Overlay	974300	1814	2921	-2103	30670
129	KY20171117080750A	ROI 4	Overlay	398400	741.8	835.2	-2133	12430
131	KY20171117080750A	ROI 5	Overlay	376800	701.7	625.4	-1969	6582
135	KY20171117075632A	ROI 1	Overlay	419500	658.4	661.2	-1769	7938
136	KY20171117075632A	ROI 3	Overlay	868400	1410	1699	-1999	18170
138	KY20171117075632A	ROI 5	Overlay	448900	715.2	696.7	-1469	6207
139	KY20171117082242A	ROI 1	Overlay	336500	618.7	608	-1909	4228
140	KY20171117082242A	ROI 2	Overlay	436100	812	912.3	-2421	12750
141	KY20171117082242A	ROI 3	Overlay	423700	789	823.1	-2034	10580
142	KY20171117082242A	ROI 4	Overlay	372800	694.2	744.4	-2439	6313
143	KY20171117082744A	ROI 2	Overlay	413200	769.4	710.3	-2238	4728
152	KY20171117082744A	ROI 4	Overlay	427100	795.5	723.4	-2471	5136
145	KY20171117081721A	ROI 1	Overlay	413300	760.1	640.2	-1550	5196
146	KY20171117081721A	ROI 2	Overlay	499700	930.5	944.8	-2041	10700
147	KY20171117081721A	ROI 3	Overlay	404100	752.6	714.2	-2350	4726
148	KY20171117081721A	ROI 4	Overlay	393300	732.3	787.9	-2253	16280
149	KY20171117080201A	ROI 1	Overlay	460300	722.4	1040	-2089	13880
150	KY20171117080201A	ROI 3	Overlay	373900	607.3	737.9	-2189	5545
151	KY20171117080201A	ROI 5	Overlay	383900	611.6	658.7	-1700	6372

## Sheet: D19 11.21.17
D15	2017-11-17
bining 4
smoothing none
1e4-1e6
MRE										1e4-1e6									4e3-2e4
	Image Number	ROI	Image Layer	Total Flux [p/s]	Avg Radiance [p/s/cm²/sr]	Stdev Radiance	Min Radiance	Max Radiance
176	KY20171121131340A	ROI 1	Overlay	4541000	8564	12790	-1709	124700
178	KY20171121131340A	ROI 2	Overlay	872300	1604	2772	-1381	49540
188	KY20171121131340A	ROI 3	Overlay	2453000	4511	8761	-1290	117400
192	KY20171121131340A	ROI 4	Overlay	1044000	1920	2560	-1497	33060
193	KY20171121131340A	ROI 5	Overlay	2489000	4465	7077	-1301	88610
180	KY20171121125159A	ROI 1	Overlay	874000	1648	2223	-1471	25130
181	KY20171121125159A	ROI 2	Overlay	1941000	3570	6378	-1567	68150
182	KY20171121125159A	ROI 3	Overlay	405100	744.9	716.8	-1924	8711
183	KY20171121125159A	ROI 4	Overlay	405200	745.2	700.8	-1755	7712
184	KY20171121125159A	ROI 5	Overlay	1627000	2992	3682	-1319	33120
196	KY20171121132424A	ROI 1	Overlay	463900	875	679.7	-1605	4280
197	KY20171121132424A	ROI 2	Overlay	11080000	20380	37560	-1047	287500
198	KY20171121132424A	ROI 3	Overlay	503600	926	1736	-1473	43930
199	KY20171121132424A	ROI 4	Overlay	499100	917.8	844.5	-1750	7345
200	KY20171121132424A	ROI 5	Overlay	484700	891.4	786.1	-1573	7433
202	KY20171121130255A	ROI 1	Overlay	542000	1022	714.8	-1640	5992
203	KY20171121130255A	ROI 2	Overlay	16700000	30720	53220	-1392	455800
204	KY20171121130255A	ROI 3	Overlay	603700	1110	1497	-2295	29790
186	KY20171121130255A	ROI 4	Overlay	8966000	16490	24130	-1968	130600
187	KY20171121130255A	ROI 5	Overlay	1504000	2766	4333	-1462	46910
GCD										1e4-1e6									4e3-2e4
126	KY20171121133507A	ROI 1	Overlay	527200	969.4	768.8	-1769	5573
127	KY20171121133507A	ROI 2	Overlay	1225000	2282	3988	-1933	79890
128	KY20171121133507A	ROI 3	Overlay	6420000	11960	27340	-2409	274100
129	KY20171121133507A	ROI 4	Overlay	478400	890.9	771.2	-1845	6052
131	KY20171121133507A	ROI 5	Overlay	473200	881.2	648.8	-1798	4569
135	KY20171121134553A	ROI 1	Overlay	550200	1012	1078	-1629	32100
136	KY20171121134553A	ROI 2	Overlay	23530000	43810	61540	-1085	553900
138	KY20171121134553A	ROI 3	Overlay	985100	1834	5878	-2176	103100
139	KY20171121134553A	ROI 4	Overlay	448900	835.9	733.3	-1729	4172
140	KY20171121134553A	ROI 5	Overlay	735400	1370	3945	-2807	53620
141	KY20171121140638A	ROI 1	Overlay	493100	906.9	686.8	-1991	8104
142	KY20171121140638A	ROI 2	Overlay	449600	837.3	724	-2025	5169
143	KY20171121140638A	ROI 3	Overlay	418300	779	739.8	-2378	4174
152	KY20171121140638A	ROI 4	Overlay	427400	796	753.2	-2393	5865
145	KY20171121141453A	ROI 2	Overlay	553700	925.7	816.1	-2157	16370
146	KY20171121141453A	ROI 4	Overlay	1532000	2456	3854	-1553	58950
147	KY20171121135606A	ROI 1	Overlay	502800	924.6	752	-1729	6124
148	KY20171121135606A	ROI 2	Overlay	457500	852	740.4	-1804	4869
149	KY20171121135606A	ROI 3	Overlay	967900	1803	4516	-2092	68680
150	KY20171121135606A	ROI 4	Overlay	415700	774.1	691.4	-2342	4205
151	KY20171121135606A	ROI 5	Overlay	657400	1224	1915	-1458	38490

[truncated: 8 more sheets: D22 11.24.17, D26 11.28.17, D28 11.30.17, D40 12.12.17, D43 12.15.17, D46 12.18.17, D49 12.21.17, D54 12.26.17]
