# Supplementary material for: Vitamin D levels do not cause vitamin-drug interactions with dexamethasone or dasatinib in mice
Source: PLoS One. 2021 Oct 20;16(10):e0258579. doi: 10.1371/journal.pone.0258579 (PMC8528301; doi:10.1371/journal.pone.0258579)
Supplement: S10 Table — (XLSX) [file pone.0258579.s012.xlsx]

## Sheet: Table S10
Table S10	Proportion of VD3 Sufficient vs. Deficient mice surviving from BCR-ABL ALL when treated with Dexamethasone
	Sheet name	Description
	Survival proportions	Survival proportions of mice in eaxh group calculated in graphpad prism using survival data

## Sheet: Survival proportions
Days survived	VD3 Sufficient	VD3 Deficient
0	100	100
15	90.9
22	86.4	90.5
23	81.8
24		85.7
25	72.7
32	63.6	81
34	59.1
35	54.5
36		76.2
37	45.5
38	40.9	71.4
46	31.8
48	27.3	61.9
55	22.7	57.1
59	18.2	47.6
